# Supplementary material for: Characterization of circulating RSV strains among subjects in the OUTSMART-RSV surveillance program during the 2016-17 winter viral season in the United States
Source: PLoS One. 2018 Jul 24;13(7):e0200319. doi: 10.1371/journal.pone.0200319 (PMC6057637; doi:10.1371/journal.pone.0200319)
Supplement: S1 Data — (XLSX) [file pone.0200319.s001.xlsx]

## Sheet: Lab Totals By Month
Row Labels	Sum of SumOftests	Sum of SumOfpositives
2028	8433	901
2016-08-01	235	6
2016-09-01	434	24
2016-10-01	454	84
2016-11-01	1073	290
2016-12-01	895	183
2017-01-01	903	127
2017-02-01	1082	87
2017-03-01	1213	57
2017-04-01	738	13
2017-05-01	751	13
2017-06-01	388	5
2017-07-01	267	12
2083	9470	1971
2016-08-01	416	9
2016-09-01	490	28
2016-10-01	630	31
2016-11-01	934	123
2016-12-01	1144	408
2017-01-01	1328	617
2017-02-01	1258	427
2017-03-01	1265	212
2017-04-01	733	76
2017-05-01	702	30
2017-06-01	306	6
2017-07-01	264	4
2099	2502	68
2016-08-01	130	0
2016-09-01	95	2
2016-10-01	113	0
2016-11-01	209	0
2016-12-01	211	8
2017-01-01	251	23
2017-02-01	237	17
2017-03-01	394	11
2017-04-01	260	5
2017-05-01	299	1
2017-06-01	197	1
2017-07-01	106	0
2117	4670	356
2016-08-01	227	1
2016-09-01	318	0
2016-10-01	348	0
2016-11-01	454	18
2016-12-01	383	22
2017-01-01	794	95
2017-02-01	676	95
2017-03-01	571	80
2017-04-01	405	27
2017-05-01	421	18
2017-06-01	0	0
2017-07-01	73	0
4048	4065	292
2016-08-01	229	1
2016-09-01	230	1
2016-10-01	228	1
2016-11-01	328	5
2016-12-01	309	15
2017-01-01	503	68
2017-02-01	706	126
2017-03-01	533	59
2017-04-01	335	14
2017-05-01	329	2
2017-06-01	216	0
2017-07-01	119	0
5013	3193	421
2016-08-01	117	0
2016-09-01	90	2
2016-10-01	150	6
2016-11-01	261	42
2016-12-01	271	65
2017-01-01	450	126
2017-02-01	683	123
2017-03-01	513	48
2017-04-01	253	7
2017-05-01	195	0
2017-06-01	116	2
2017-07-01	94	0
5071	4953	1116
2016-08-01	83	1
2016-09-01	139	5
2016-10-01	184	18
2016-11-01	562	177
2016-12-01	903	396
2017-01-01	948	275
2017-02-01	842	137
2017-03-01	637	76
2017-04-01	273	13
2017-05-01	184	7
2017-06-01	111	4
2017-07-01	87	7
6061	4976	596
2016-08-01	269	4
2016-09-01	254	3
2016-10-01	362	20
2016-11-01	472	83
2016-12-01	529	180
2017-01-01	533	146
2017-02-01	576	90
2017-03-01	628	56
2017-04-01	444	12
2017-05-01	427	0
2017-06-01	284	0
2017-07-01	198	2
8272	2994	264
2016-08-01	0	0
2016-09-01	43	3
2016-10-01	93	1
2016-11-01	182	10
2016-12-01	367	57
2017-01-01	435	85
2017-02-01	618	68
2017-03-01	555	36
2017-04-01	224	1
2017-05-01	328	3
2017-06-01	83	0
2017-07-01	66	0
9629	133	39
2016-08-01	4	0
2016-09-01	7	0
2016-10-01	2	0
2016-11-01	5	2
2016-12-01	22	8
2017-01-01	36	14
2017-02-01	27	12
2017-03-01	24	3
2017-04-01	1	0
2017-05-01	3	0
2017-06-01	2	0
2017-07-01	0	0
20098	3883	174
2016-08-01	122	0
2016-09-01	168	0
2016-10-01	209	2
2016-11-01	361	13
2016-12-01	336	40
2017-01-01	497	50
2017-02-01	596	40
2017-03-01	595	26
2017-04-01	402	1
2017-05-01	310	1
2017-06-01	163	1
2017-07-01	124	0
20201	428	82
2016-09-01	8	1
2016-10-01	17	0
2016-11-01	58	6
2016-12-01	62	20
2017-01-01	84	25
2017-02-01	61	16
2017-03-01	60	11
2017-04-01	46	1
2017-05-01	28	2
2017-06-01	4	0
20321	482	31
2016-08-01	7	0
2016-09-01	19	0
2016-10-01	16	1
2016-11-01	28	4
2016-12-01	32	7
2017-01-01	44	6
2017-02-01	103	8
2017-03-01	135	2
2017-04-01	40	2
2017-05-01	33	1
2017-06-01	16	0
2017-07-01	9	0
20394	8965	351
2016-08-01	63	0
2016-09-01	150	0
2016-10-01	381	3
2016-11-01	544	6
2016-12-01	602	46
2017-01-01	1436	113
2017-02-01	2373	109
2017-03-01	1538	43
2017-04-01	1003	25
2017-05-01	641	4
2017-06-01	175	0
2017-07-01	59	2
20580	3799	370
2016-08-01	52	0
2016-09-01	51	0
2016-10-01	125	2
2016-11-01	385	33
2016-12-01	466	109
2017-01-01	590	125
2017-02-01	740	54
2017-03-01	718	36
2017-04-01	353	8
2017-05-01	173	2
2017-06-01	83	1
2017-07-01	63	0
20747	1105	114
2016-08-01	21	2
2016-09-01	50	2
2016-10-01	105	4
2016-11-01	188	24
2016-12-01	205	32
2017-01-01	167	28
2017-02-01	139	11
2017-03-01	123	8
2017-04-01	65	3
2017-05-01	29	0
2017-06-01	12	0
2017-07-01	1	0
21013	500	49
2016-08-01	13	0
2016-09-01	25	1
2016-10-01	19	1
2016-11-01	64	4
2016-12-01	66	15
2017-01-01	94	20
2017-02-01	79	8
2017-03-01	55	0
2017-04-01	38	0
2017-05-01	36	0
2017-06-01	11	0
21119	672	99
2016-08-01	30	2
2016-09-01	44	9
2016-10-01	69	26
2016-11-01	106	19
2016-12-01	67	14
2017-01-01	58	8
2017-02-01	53	11
2017-03-01	80	4
2017-04-01	67	3
2017-05-01	46	2
2017-06-01	34	1
2017-07-01	18	0
22745	663	128
2016-08-01	15	1
2016-09-01	25	5
2016-10-01	29	2
2016-11-01	130	35
2016-12-01	92	32
2017-01-01	82	19
2017-02-01	131	26
2017-03-01	118	7
2017-04-01	32	1
2017-05-01	9	0
2017-06-01	0	0
2017-07-01	0	0
24206	132	44
2016-08-01	3	0
2016-09-01	4	0
2016-10-01	1	0
2016-11-01	5	0
2016-12-01	13	1
2017-01-01	20	5
2017-02-01	45	24
2017-03-01	37	13
2017-04-01	3	1
2017-05-01	0	0
2017-06-01	1	0
24834	678	122
2016-08-01	19	0
2016-09-01	33	0
2016-10-01	42	0
2016-11-01	57	15
2016-12-01	100	21
2017-01-01	137	42
2017-02-01	107	31
2017-03-01	71	13
2017-04-01	46	0
2017-05-01	50	0
2017-06-01	11	0
2017-07-01	5	0
24858	2738	380
2016-08-01	198	28
2016-09-01	213	41
2016-10-01	264	81
2016-11-01	311	83
2016-12-01	278	31
2017-01-01	271	28
2017-02-01	232	9
2017-03-01	266	17
2017-04-01	213	17
2017-05-01	208	13
2017-06-01	187	19
2017-07-01	97	13
25180	10246	250
2016-08-01	759	0
2016-09-01	661	2
2016-10-01	645	2
2016-11-01	924	13
2016-12-01	896	33
2017-01-01	1359	84
2017-02-01	1106	69
2017-03-01	1095	38
2017-04-01	759	8
2017-05-01	880	1
2017-06-01	686	0
2017-07-01	476	0
31298	7053	806
2016-08-01	143	0
2016-09-01	174	1
2016-10-01	197	5
2016-11-01	379	43
2016-12-01	353	98
2017-01-01	1027	290
2017-02-01	1648	221
2017-03-01	2006	122
2017-04-01	721	24
2017-05-01	216	2
2017-06-01	108	0
2017-07-01	81	0
31520	4107	734
2016-08-01	247	8
2016-09-01	344	47
2016-10-01	460	129
2016-11-01	743	268
2016-12-01	519	172
2017-01-01	234	46
2017-02-01	282	32
2017-03-01	394	7
2017-04-01	336	12
2017-05-01	350	11
2017-06-01	198	2
Grand Total	90840	9758

## Sheet: Data By Month
site_id	Month_Year	SumOftests	SumOfpositives
2028	2016-08-01	235	6
2028	2016-09-01	434	24
2028	2016-10-01	454	84
2028	2016-11-01	1073	290
2028	2016-12-01	895	183
2028	2017-01-01	903	127
2028	2017-02-01	1082	87
2028	2017-03-01	1213	57
2028	2017-04-01	738	13
2028	2017-05-01	751	13
2028	2017-06-01	388	5
2028	2017-07-01	267	12
2083	2016-08-01	416	9
2083	2016-09-01	490	28
2083	2016-10-01	630	31
2083	2016-11-01	934	123
2083	2016-12-01	1144	408
2083	2017-01-01	1328	617
2083	2017-02-01	1258	427
2083	2017-03-01	1265	212
2083	2017-04-01	733	76
2083	2017-05-01	702	30
2083	2017-06-01	306	6
2083	2017-07-01	264	4
2099	2016-08-01	130	0
2099	2016-09-01	95	2
2099	2016-10-01	113	0
2099	2016-11-01	209	0
2099	2016-12-01	211	8
2099	2017-01-01	251	23
2099	2017-02-01	237	17
2099	2017-03-01	394	11
2099	2017-04-01	260	5
2099	2017-05-01	299	1
2099	2017-06-01	197	1
2099	2017-07-01	106	0
2117	2016-08-01	227	1
2117	2016-09-01	318	0
2117	2016-10-01	348	0
2117	2016-11-01	454	18
2117	2016-12-01	383	22
2117	2017-01-01	794	95
2117	2017-02-01	676	95
2117	2017-03-01	571	80
2117	2017-04-01	405	27
2117	2017-05-01	421	18
2117	2017-06-01	0	0
2117	2017-07-01	73	0
4048	2016-08-01	229	1
4048	2016-09-01	230	1
4048	2016-10-01	228	1
4048	2016-11-01	328	5
4048	2016-12-01	309	15
4048	2017-01-01	503	68
4048	2017-02-01	706	126
4048	2017-03-01	533	59
4048	2017-04-01	335	14
4048	2017-05-01	329	2
4048	2017-06-01	216	0
4048	2017-07-01	119	0
5013	2016-08-01	117	0
5013	2016-09-01	90	2
5013	2016-10-01	150	6
5013	2016-11-01	261	42
5013	2016-12-01	271	65
5013	2017-01-01	450	126
5013	2017-02-01	683	123
5013	2017-03-01	513	48
5013	2017-04-01	253	7
5013	2017-05-01	195	0
5013	2017-06-01	116	2
5013	2017-07-01	94	0
5071	2016-08-01	83	1
5071	2016-09-01	139	5
5071	2016-10-01	184	18
5071	2016-11-01	562	177
5071	2016-12-01	903	396
5071	2017-01-01	948	275
5071	2017-02-01	842	137
5071	2017-03-01	637	76
5071	2017-04-01	273	13
5071	2017-05-01	184	7
5071	2017-06-01	111	4
5071	2017-07-01	87	7
6061	2016-08-01	269	4
6061	2016-09-01	254	3
6061	2016-10-01	362	20
6061	2016-11-01	472	83
6061	2016-12-01	529	180
6061	2017-01-01	533	146
6061	2017-02-01	576	90
6061	2017-03-01	628	56
6061	2017-04-01	444	12
6061	2017-05-01	427	0
6061	2017-06-01	284	0
6061	2017-07-01	198	2
8272	2016-08-01	0	0
8272	2016-09-01	43	3
8272	2016-10-01	93	1
8272	2016-11-01	182	10
8272	2016-12-01	367	57
8272	2017-01-01	435	85
8272	2017-02-01	618	68
8272	2017-03-01	555	36
8272	2017-04-01	224	1
8272	2017-05-01	328	3
8272	2017-06-01	83	0
8272	2017-07-01	66	0
9629	2016-08-01	4	0
9629	2016-09-01	7	0
9629	2016-10-01	2	0
9629	2016-11-01	5	2
9629	2016-12-01	22	8
9629	2017-01-01	36	14
9629	2017-02-01	27	12
9629	2017-03-01	24	3
9629	2017-04-01	1	0
9629	2017-05-01	3	0
9629	2017-06-01	2	0
9629	2017-07-01	0	0
20098	2016-08-01	122	0
20098	2016-09-01	168	0
20098	2016-10-01	209	2
20098	2016-11-01	361	13
20098	2016-12-01	336	40
20098	2017-01-01	497	50
20098	2017-02-01	596	40
20098	2017-03-01	595	26
20098	2017-04-01	402	1
20098	2017-05-01	310	1
20098	2017-06-01	163	1
20098	2017-07-01	124	0
20201	2016-09-01	8	1
20201	2016-10-01	17	0
20201	2016-11-01	58	6
20201	2016-12-01	62	20
20201	2017-01-01	84	25
20201	2017-02-01	61	16
20201	2017-03-01	60	11
20201	2017-04-01	46	1
20201	2017-05-01	28	2
20201	2017-06-01	4	0
20321	2016-08-01	7	0
20321	2016-09-01	19	0
20321	2016-10-01	16	1
20321	2016-11-01	28	4
20321	2016-12-01	32	7
20321	2017-01-01	44	6
20321	2017-02-01	103	8
20321	2017-03-01	135	2
20321	2017-04-01	40	2
20321	2017-05-01	33	1
20321	2017-06-01	16	0
20321	2017-07-01	9	0
20394	2016-08-01	63	0
20394	2016-09-01	150	0
20394	2016-10-01	381	3
20394	2016-11-01	544	6
20394	2016-12-01	602	46
20394	2017-01-01	1436	113
20394	2017-02-01	2373	109
20394	2017-03-01	1538	43
20394	2017-04-01	1003	25
20394	2017-05-01	641	4
20394	2017-06-01	175	0
20394	2017-07-01	59	2
20580	2016-08-01	52	0
20580	2016-09-01	51	0
20580	2016-10-01	125	2
20580	2016-11-01	385	33
20580	2016-12-01	466	109
20580	2017-01-01	590	125
20580	2017-02-01	740	54
20580	2017-03-01	718	36
20580	2017-04-01	353	8
20580	2017-05-01	173	2
20580	2017-06-01	83	1
20580	2017-07-01	63	0
20747	2016-08-01	21	2
20747	2016-09-01	50	2
20747	2016-10-01	105	4
20747	2016-11-01	188	24
20747	2016-12-01	205	32
20747	2017-01-01	167	28
20747	2017-02-01	139	11
20747	2017-03-01	123	8
20747	2017-04-01	65	3
20747	2017-05-01	29	0
20747	2017-06-01	12	0
20747	2017-07-01	1	0
21013	2016-08-01	13	0
21013	2016-09-01	25	1
21013	2016-10-01	19	1
21013	2016-11-01	64	4
21013	2016-12-01	66	15
21013	2017-01-01	94	20
21013	2017-02-01	79	8
21013	2017-03-01	55	0
21013	2017-04-01	38	0
21013	2017-05-01	36	0
21013	2017-06-01	11	0
21119	2016-08-01	30	2
21119	2016-09-01	44	9
21119	2016-10-01	69	26
21119	2016-11-01	106	19
21119	2016-12-01	67	14
21119	2017-01-01	58	8
21119	2017-02-01	53	11
21119	2017-03-01	80	4
21119	2017-04-01	67	3
21119	2017-05-01	46	2
21119	2017-06-01	34	1
21119	2017-07-01	18	0
22745	2016-08-01	15	1
22745	2016-09-01	25	5
22745	2016-10-01	29	2
22745	2016-11-01	130	35
22745	2016-12-01	92	32
22745	2017-01-01	82	19
22745	2017-02-01	131	26
22745	2017-03-01	118	7
22745	2017-04-01	32	1
22745	2017-05-01	9	0
22745	2017-06-01	0	0
22745	2017-07-01	0	0
24206	2016-08-01	3	0
24206	2016-09-01	4	0
24206	2016-10-01	1	0
24206	2016-11-01	5	0
24206	2016-12-01	13	1
24206	2017-01-01	20	5
24206	2017-02-01	45	24
24206	2017-03-01	37	13
24206	2017-04-01	3	1
24206	2017-05-01	0	0
24206	2017-06-01	1	0
24834	2016-08-01	19	0
24834	2016-09-01	33	0
24834	2016-10-01	42	0
24834	2016-11-01	57	15
24834	2016-12-01	100	21
24834	2017-01-01	137	42
24834	2017-02-01	107	31
24834	2017-03-01	71	13
24834	2017-04-01	46	0
24834	2017-05-01	50	0
24834	2017-06-01	11	0
24834	2017-07-01	5	0
24858	2016-08-01	198	28
24858	2016-09-01	213	41
24858	2016-10-01	264	81
24858	2016-11-01	311	83
24858	2016-12-01	278	31
24858	2017-01-01	271	28
24858	2017-02-01	232	9
24858	2017-03-01	266	17
24858	2017-04-01	213	17
24858	2017-05-01	208	13
24858	2017-06-01	187	19
24858	2017-07-01	97	13
25180	2016-08-01	759	0
25180	2016-09-01	661	2
25180	2016-10-01	645	2
25180	2016-11-01	924	13
25180	2016-12-01	896	33
25180	2017-01-01	1359	84
25180	2017-02-01	1106	69
25180	2017-03-01	1095	38
25180	2017-04-01	759	8
25180	2017-05-01	880	1
25180	2017-06-01	686	0
25180	2017-07-01	476	0
31298	2016-08-01	143	0
31298	2016-09-01	174	1
31298	2016-10-01	197	5
31298	2016-11-01	379	43
31298	2016-12-01	353	98
31298	2017-01-01	1027	290
31298	2017-02-01	1648	221
31298	2017-03-01	2006	122
31298	2017-04-01	721	24
31298	2017-05-01	216	2
31298	2017-06-01	108	0
31298	2017-07-01	81	0
31520	2016-08-01	247	8
31520	2016-09-01	344	47
31520	2016-10-01	460	129
31520	2016-11-01	743	268
31520	2016-12-01	519	172
31520	2017-01-01	234	46
31520	2017-02-01	282	32
31520	2017-03-01	394	7
31520	2017-04-01	336	12
31520	2017-05-01	350	11
31520	2017-06-01	198	2

## Sheet: Lab Totals
weekending	(All)
Row Labels	Sum of SumOftests	Sum of SumOfpositives
2028	8433	901
2083	9470	1971
2099	2502	68
2117	4670	356
4048	4065	292
5013	3193	421
5071	4953	1116
6061	4976	596
8272	2994	264
9629	133	39
20098	3883	174
20201	428	82
20321	482	31
20394	8965	351
20580	3799	370
20747	1105	114
21013	500	49
21119	672	99
22745	663	128
24206	132	44
24834	678	122
24858	2738	380
25180	10246	250
31298	7053	806
31520	4107	734
Grand Total	90840	9758

## Sheet: Data By Week
site_id	weekending	SumOftests	SumOfpositives
2028	2016-08-06	52	2
2028	2016-08-13	41	0
2028	2016-08-20	42	1
2028	2016-08-27	41	1
2028	2016-09-03	59	2
2028	2016-09-10	80	2
2028	2016-09-17	119	4
2028	2016-09-24	114	9
2028	2016-10-01	121	9
2028	2016-10-08	97	10
2028	2016-10-15	71	13
2028	2016-10-22	132	24
2028	2016-10-29	154	37
2028	2016-11-05	178	55
2028	2016-11-12	205	43
2028	2016-11-19	247	76
2028	2016-11-26	225	63
2028	2016-12-03	218	53
2028	2016-12-10	199	49
2028	2016-12-17	260	57
2028	2016-12-24	218	36
2028	2016-12-31	218	41
2028	2017-01-07	209	46
2028	2017-01-14	206	23
2028	2017-01-21	221	27
2028	2017-01-28	267	31
2028	2017-02-04	262	28
2028	2017-02-11	302	25
2028	2017-02-18	283	24
2028	2017-02-25	235	10
2028	2017-03-04	263	18
2028	2017-03-11	276	12
2028	2017-03-18	246	15
2028	2017-03-25	227	6
2028	2017-04-01	201	6
2028	2017-04-08	217	1
2028	2017-04-15	216	3
2028	2017-04-22	141	5
2028	2017-04-29	164	4
2028	2017-05-06	160	3
2028	2017-05-13	164	2
2028	2017-05-20	151	1
2028	2017-05-27	143	3
2028	2017-06-03	133	4
2028	2017-06-10	131	1
2028	2017-06-17	92	3
2028	2017-06-24	83	0
2028	2017-07-01	82	1
2028	2017-07-08	61	5
2028	2017-07-15	80	4
2028	2017-07-22	73	3
2028	2017-07-29	53	0
2083	2016-08-06	76	3
2083	2016-08-13	69	1
2083	2016-08-20	82	3
2083	2016-08-27	98	1
2083	2016-09-03	91	1
2083	2016-09-10	127	6
2083	2016-09-17	135	7
2083	2016-09-24	118	4
2083	2016-10-01	110	11
2083	2016-10-08	154	7
2083	2016-10-15	124	5
2083	2016-10-22	186	7
2083	2016-10-29	166	12
2083	2016-11-05	171	14
2083	2016-11-12	182	15
2083	2016-11-19	186	17
2083	2016-11-26	168	23
2083	2016-12-03	227	54
2083	2016-12-10	273	66
2083	2016-12-17	294	88
2083	2016-12-24	270	92
2083	2016-12-31	307	162
2083	2017-01-07	342	162
2083	2017-01-14	303	133
2083	2017-01-21	334	160
2083	2017-01-28	349	162
2083	2017-02-04	314	109
2083	2017-02-11	353	131
2083	2017-02-18	319	110
2083	2017-02-25	272	77
2083	2017-03-04	295	57
2083	2017-03-11	255	50
2083	2017-03-18	217	38
2083	2017-03-25	250	41
2083	2017-04-01	248	26
2083	2017-04-08	189	23
2083	2017-04-15	189	20
2083	2017-04-22	207	25
2083	2017-04-29	148	8
2083	2017-05-06	142	8
2083	2017-05-13	156	5
2083	2017-05-20	153	8
2083	2017-05-27	118	4
2083	2017-06-03	133	5
2083	2017-06-10	91	4
2083	2017-06-17	84	0
2083	2017-06-24	62	1
2083	2017-07-01	69	1
2083	2017-07-08	65	1
2083	2017-07-15	62	1
2083	2017-07-22	68	1
2083	2017-07-29	69	1
2099	2016-08-06	11	0
2099	2016-08-13	27	0
2099	2016-08-20	37	0
2099	2016-08-27	29	0
2099	2016-09-03	26	0
2099	2016-09-10	29	0
2099	2016-09-17	30	0
2099	2016-09-24	0	0
2099	2016-10-01	36	2
2099	2016-10-08	30	0
2099	2016-10-15	26	0
2099	2016-10-22	29	0
2099	2016-10-29	28	0
2099	2016-11-05	38	0
2099	2016-11-12	34	0
2099	2016-11-19	41	0
2099	2016-11-26	65	0
2099	2016-12-03	31	0
2099	2016-12-10	27	0
2099	2016-12-17	54	2
2099	2016-12-24	68	1
2099	2016-12-31	62	5
2099	2017-01-07	74	4
2099	2017-01-14	59	4
2099	2017-01-21	60	7
2099	2017-01-28	58	8
2099	2017-02-04	41	2
2099	2017-02-11	71	5
2099	2017-02-18	61	5
2099	2017-02-25	64	5
2099	2017-03-04	74	1
2099	2017-03-11	70	3
2099	2017-03-18	96	2
2099	2017-03-25	86	3
2099	2017-04-01	68	2
2099	2017-04-08	58	1
2099	2017-04-15	77	2
2099	2017-04-22	60	2
2099	2017-04-29	65	0
2099	2017-05-06	69	0
2099	2017-05-13	53	1
2099	2017-05-20	67	0
2099	2017-05-27	50	0
2099	2017-06-03	60	0
2099	2017-06-10	52	0
2099	2017-06-17	39	0
2099	2017-06-24	62	0
2099	2017-07-01	44	1
2099	2017-07-08	23	0
2099	2017-07-15	43	0
2099	2017-07-22	40	0
2117	2016-08-06	40	0
2117	2016-08-13	20	0
2117	2016-08-20	66	1
2117	2016-08-27	51	0
2117	2016-09-03	50	0
2117	2016-09-10	65	0
2117	2016-09-17	83	0
2117	2016-09-24	96	0
2117	2016-10-01	74	0
2117	2016-10-08	97	0
2117	2016-10-15	75	0
2117	2016-10-22	83	0
2117	2016-10-29	93	0
2117	2016-11-05	76	0
2117	2016-11-12	103	1
2117	2016-11-19	84	1
2117	2016-11-26	80	9
2117	2016-12-03	111	7
2117	2016-12-10	75	2
2117	2016-12-17	142	8
2117	2016-12-24	87	3
2117	2016-12-31	79	9
2117	2017-01-07	180	25
2117	2017-01-14	199	26
2117	2017-01-21	156	14
2117	2017-01-28	259	30
2117	2017-02-04	299	40
2117	2017-02-11	187	26
2117	2017-02-18	132	17
2117	2017-02-25	58	12
2117	2017-03-04	184	24
2117	2017-03-11	138	9
2117	2017-03-18	84	17
2117	2017-03-25	84	25
2117	2017-04-01	81	5
2117	2017-04-08	72	7
2117	2017-04-15	117	8
2117	2017-04-22	0	0
2117	2017-04-29	216	12
2117	2017-05-06	212	8
2117	2017-05-13	46	2
2117	2017-05-20	99	6
2117	2017-05-27	64	2
2117	2017-06-03	0	0
2117	2017-06-10	0	0
2117	2017-06-17	0	0
2117	2017-06-24	0	0
2117	2017-07-01	0	0
2117	2017-07-08	0	0
2117	2017-07-15	36	0
2117	2017-07-22	3	0
2117	2017-07-29	34	0
4048	2016-08-06	37	0
4048	2016-08-13	57	0
4048	2016-08-20	35	0
4048	2016-08-27	57	1
4048	2016-09-03	43	0
4048	2016-09-10	59	0
4048	2016-09-17	61	0
4048	2016-09-24	49	0
4048	2016-10-01	61	1
4048	2016-10-08	61	0
4048	2016-10-15	58	0
4048	2016-10-22	54	1
4048	2016-10-29	55	0
4048	2016-11-05	58	0
4048	2016-11-12	51	0
4048	2016-11-19	87	1
4048	2016-11-26	58	1
4048	2016-12-03	74	3
4048	2016-12-10	73	0
4048	2016-12-17	77	2
4048	2016-12-24	84	4
4048	2016-12-31	75	9
4048	2017-01-07	132	12
4048	2017-01-14	124	16
4048	2017-01-21	137	17
4048	2017-01-28	110	23
4048	2017-02-04	236	27
4048	2017-02-11	157	39
4048	2017-02-18	167	35
4048	2017-02-25	146	25
4048	2017-03-04	137	18
4048	2017-03-11	110	15
4048	2017-03-18	102	11
4048	2017-03-25	91	8
4048	2017-04-01	93	7
4048	2017-04-08	106	9
4048	2017-04-15	76	1
4048	2017-04-22	77	1
4048	2017-04-29	76	3
4048	2017-05-06	67	0
4048	2017-05-13	85	1
4048	2017-05-20	73	1
4048	2017-05-27	48	0
4048	2017-06-03	56	0
4048	2017-06-10	56	0
4048	2017-06-17	53	0
4048	2017-06-24	59	0
4048	2017-07-01	48	0
4048	2017-07-08	41	0
4048	2017-07-15	48	0
4048	2017-07-22	30	0
5013	2016-08-06	23	0
5013	2016-08-13	29	0
5013	2016-08-20	16	0
5013	2016-08-27	23	0
5013	2016-09-03	26	0
5013	2016-09-10	26	0
5013	2016-09-17	26	1
5013	2016-09-24	16	0
5013	2016-10-01	22	1
5013	2016-10-08	31	1
5013	2016-10-15	30	0
5013	2016-10-22	42	2
5013	2016-10-29	47	3
5013	2016-11-05	64	7
5013	2016-11-12	41	2
5013	2016-11-19	55	13
5013	2016-11-26	55	13
5013	2016-12-03	46	7
5013	2016-12-10	52	12
5013	2016-12-17	52	17
5013	2016-12-24	80	12
5013	2016-12-31	87	24
5013	2017-01-07	81	26
5013	2017-01-14	118	29
5013	2017-01-21	117	39
5013	2017-01-28	134	32
5013	2017-02-04	140	27
5013	2017-02-11	159	31
5013	2017-02-18	192	34
5013	2017-02-25	192	31
5013	2017-03-04	114	17
5013	2017-03-11	111	6
5013	2017-03-18	96	12
5013	2017-03-25	103	5
5013	2017-04-01	89	8
5013	2017-04-08	70	3
5013	2017-04-15	66	3
5013	2017-04-22	58	0
5013	2017-04-29	59	1
5013	2017-05-06	31	0
5013	2017-05-13	48	0
5013	2017-05-20	37	0
5013	2017-05-27	53	0
5013	2017-06-03	26	0
5013	2017-06-10	32	0
5013	2017-06-17	23	1
5013	2017-06-24	40	0
5013	2017-07-01	21	1
5013	2017-07-08	17	0
5013	2017-07-15	16	0
5013	2017-07-22	33	0
5013	2017-07-29	28	0
5071	2016-08-06	9	0
5071	2016-08-13	15	0
5071	2016-08-20	20	0
5071	2016-08-27	20	1
5071	2016-09-03	19	0
5071	2016-09-10	23	1
5071	2016-09-17	40	2
5071	2016-09-24	44	2
5071	2016-10-01	32	0
5071	2016-10-08	42	3
5071	2016-10-15	53	2
5071	2016-10-22	40	3
5071	2016-10-29	49	10
5071	2016-11-05	53	7
5071	2016-11-12	93	29
5071	2016-11-19	110	31
5071	2016-11-26	140	47
5071	2016-12-03	166	63
5071	2016-12-10	142	48
5071	2016-12-17	233	104
5071	2016-12-24	233	104
5071	2016-12-31	295	140
5071	2017-01-07	272	104
5071	2017-01-14	236	64
5071	2017-01-21	193	51
5071	2017-01-28	247	56
5071	2017-02-04	213	46
5071	2017-02-11	235	42
5071	2017-02-18	211	30
5071	2017-02-25	183	19
5071	2017-03-04	146	18
5071	2017-03-11	146	18
5071	2017-03-18	129	23
5071	2017-03-25	125	10
5071	2017-04-01	91	7
5071	2017-04-08	74	3
5071	2017-04-15	79	3
5071	2017-04-22	69	5
5071	2017-04-29	51	2
5071	2017-05-06	41	1
5071	2017-05-13	56	4
5071	2017-05-20	28	0
5071	2017-05-27	32	2
5071	2017-06-03	27	0
5071	2017-06-10	26	1
5071	2017-06-17	20	1
5071	2017-06-24	41	1
5071	2017-07-01	24	1
5071	2017-07-08	32	2
5071	2017-07-15	22	0
5071	2017-07-22	33	5
6061	2016-08-06	45	0
6061	2016-08-13	48	2
6061	2016-08-20	43	0
6061	2016-08-27	65	2
6061	2016-09-03	68	0
6061	2016-09-10	66	0
6061	2016-09-17	55	0
6061	2016-09-24	66	0
6061	2016-10-01	67	3
6061	2016-10-08	66	2
6061	2016-10-15	64	3
6061	2016-10-22	71	8
6061	2016-10-29	161	7
6061	2016-11-05	86	4
6061	2016-11-12	101	15
6061	2016-11-19	100	23
6061	2016-11-26	103	26
6061	2016-12-03	82	15
6061	2016-12-10	101	24
6061	2016-12-17	122	50
6061	2016-12-24	144	49
6061	2016-12-31	162	57
6061	2017-01-07	153	47
6061	2017-01-14	132	37
6061	2017-01-21	131	35
6061	2017-01-28	117	27
6061	2017-02-04	131	29
6061	2017-02-11	144	28
6061	2017-02-18	143	18
6061	2017-02-25	158	15
6061	2017-03-04	112	17
6061	2017-03-11	131	5
6061	2017-03-18	160	15
6061	2017-03-25	120	10
6061	2017-04-01	105	9
6061	2017-04-08	110	2
6061	2017-04-15	100	2
6061	2017-04-22	120	2
6061	2017-04-29	114	6
6061	2017-05-06	105	0
6061	2017-05-13	89	0
6061	2017-05-20	90	0
6061	2017-05-27	77	0
6061	2017-06-03	66	0
6061	2017-06-10	85	0
6061	2017-06-17	76	0
6061	2017-06-24	65	0
6061	2017-07-01	58	0
6061	2017-07-08	63	0
6061	2017-07-15	72	0
6061	2017-07-22	63	2
8272	2016-08-06	0	0
8272	2016-08-13	0	0
8272	2016-08-20	0	0
8272	2016-08-27	0	0
8272	2016-09-03	0	0
8272	2016-09-10	0	0
8272	2016-09-17	16	0
8272	2016-09-24	14	1
8272	2016-10-01	13	2
8272	2016-10-08	16	0
8272	2016-10-15	15	0
8272	2016-10-22	33	1
8272	2016-10-29	29	0
8272	2016-11-05	33	0
8272	2016-11-12	38	2
8272	2016-11-19	32	2
8272	2016-11-26	41	5
8272	2016-12-03	38	1
8272	2016-12-10	80	7
8272	2016-12-17	96	15
8272	2016-12-24	79	12
8272	2016-12-31	112	23
8272	2017-01-07	98	21
8272	2017-01-14	121	25
8272	2017-01-21	116	21
8272	2017-01-28	100	18
8272	2017-02-04	154	24
8272	2017-02-11	166	20
8272	2017-02-18	131	11
8272	2017-02-25	167	13
8272	2017-03-04	133	14
8272	2017-03-11	109	8
8272	2017-03-18	119	9
8272	2017-03-25	111	2
8272	2017-04-01	83	3
8272	2017-04-08	47	1
8272	2017-04-15	97	0
8272	2017-04-29	80	0
8272	2017-05-06	78	1
8272	2017-05-13	62	1
8272	2017-05-20	60	1
8272	2017-05-27	74	0
8272	2017-06-03	54	0
8272	2017-06-17	34	0
8272	2017-06-24	49	0
8272	2017-07-08	5	0
8272	2017-07-15	28	0
8272	2017-07-22	18	0
8272	2017-07-29	15	0
9629	2016-08-06	0	0
9629	2016-08-13	0	0
9629	2016-08-20	1	0
9629	2016-08-27	0	0
9629	2016-09-03	3	0
9629	2016-09-10	0	0
9629	2016-09-17	3	0
9629	2016-09-24	2	0
9629	2016-10-01	2	0
9629	2016-10-08	0	0
9629	2016-10-15	0	0
9629	2016-10-22	2	0
9629	2016-10-29	0	0
9629	2016-11-05	1	0
9629	2016-11-12	0	0
9629	2016-11-19	1	0
9629	2016-11-26	2	1
9629	2016-12-03	1	1
9629	2016-12-10	2	0
9629	2016-12-17	8	2
9629	2016-12-24	7	3
9629	2016-12-31	5	3
9629	2017-01-07	10	3
9629	2017-01-14	7	2
9629	2017-01-21	13	8
9629	2017-01-28	6	1
9629	2017-02-04	6	4
9629	2017-02-11	6	3
9629	2017-02-18	11	5
9629	2017-02-25	4	0
9629	2017-03-04	8	1
9629	2017-03-11	1	0
9629	2017-03-18	7	2
9629	2017-03-25	3	0
9629	2017-04-01	5	0
9629	2017-04-08	1	0
9629	2017-04-15	0	0
9629	2017-04-22	0	0
9629	2017-04-29	0	0
9629	2017-05-06	0	0
9629	2017-05-13	2	0
9629	2017-05-20	0	0
9629	2017-05-27	0	0
9629	2017-06-03	1	0
9629	2017-06-10	1	0
9629	2017-06-17	0	0
9629	2017-06-24	0	0
9629	2017-07-01	1	0
9629	2017-07-08	0	0
9629	2017-07-15	0	0
9629	2017-07-22	0	0
9629	2017-07-29	0	0
20098	2016-08-06	30	0
20098	2016-08-13	27	0
20098	2016-08-20	24	0
20098	2016-08-27	20	0
20098	2016-09-03	21	0
20098	2016-09-10	31	0
20098	2016-09-17	38	0
20098	2016-09-24	47	0
20098	2016-10-01	52	0
20098	2016-10-08	47	0
20098	2016-10-15	56	0
20098	2016-10-22	59	1
20098	2016-10-29	47	1
20098	2016-11-05	52	0
20098	2016-11-12	62	0
20098	2016-11-19	75	0
20098	2016-11-26	61	2
20098	2016-12-03	111	11
20098	2016-12-10	82	10
20098	2016-12-17	82	9
20098	2016-12-24	68	9
20098	2016-12-31	104	12
20098	2017-01-07	119	20
20098	2017-01-14	150	11
20098	2017-01-21	90	5
20098	2017-01-28	138	14
20098	2017-02-04	124	8
20098	2017-02-11	166	9
20098	2017-02-18	160	8
20098	2017-02-25	146	15
20098	2017-03-04	132	5
20098	2017-03-11	126	10
20098	2017-03-18	127	7
20098	2017-03-25	108	1
20098	2017-04-01	102	3
20098	2017-04-08	90	0
20098	2017-04-15	124	1
20098	2017-04-22	116	0
20098	2017-04-29	72	0
20098	2017-05-06	64	1
20098	2017-05-13	72	0
20098	2017-05-20	63	0
20098	2017-05-27	57	0
20098	2017-06-03	54	0
20098	2017-06-10	45	1
20098	2017-06-17	42	0
20098	2017-06-24	38	0
20098	2017-07-01	38	0
20098	2017-07-08	36	0
20098	2017-07-15	24	0
20098	2017-07-22	31	0
20098	2017-07-29	33	0
20201	2016-09-17	2	0
20201	2016-09-24	2	1
20201	2016-10-01	4	0
20201	2016-10-08	1	0
20201	2016-10-22	7	0
20201	2016-10-29	9	0
20201	2016-11-05	11	0
20201	2016-11-12	10	2
20201	2016-11-19	10	0
20201	2016-11-26	10	1
20201	2016-12-03	17	3
20201	2016-12-10	21	4
20201	2016-12-17	16	3
20201	2016-12-24	25	13
20201	2016-12-31	0	0
20201	2017-01-07	18	7
20201	2017-01-14	18	7
20201	2017-01-21	23	9
20201	2017-01-28	25	2
20201	2017-02-04	30	9
20201	2017-02-11	16	3
20201	2017-02-18	9	2
20201	2017-02-25	6	2
20201	2017-03-04	13	2
20201	2017-03-11	15	6
20201	2017-03-18	13	0
20201	2017-03-25	6	2
20201	2017-04-01	13	1
20201	2017-04-08	10	0
20201	2017-04-15	14	0
20201	2017-04-22	17	1
20201	2017-04-29	5	0
20201	2017-05-06	6	0
20201	2017-05-13	11	0
20201	2017-05-20	3	0
20201	2017-05-27	5	0
20201	2017-06-03	3	2
20201	2017-06-10	2	0
20201	2017-06-17	2	0
20321	2016-08-06	3	0
20321	2016-08-13	0	0
20321	2016-08-20	1	0
20321	2016-08-27	0	0
20321	2016-09-03	3	0
20321	2016-09-10	3	0
20321	2016-09-17	6	0
20321	2016-09-24	4	0
20321	2016-10-01	6	0
20321	2016-10-08	6	0
20321	2016-10-15	3	0
20321	2016-10-22	5	0
20321	2016-10-29	2	1
20321	2016-11-05	3	1
20321	2016-11-12	9	0
20321	2016-11-19	3	0
20321	2016-11-26	1	0
20321	2016-12-03	12	3
20321	2016-12-10	4	1
20321	2016-12-17	5	0
20321	2016-12-24	11	3
20321	2016-12-31	12	3
20321	2017-01-07	7	1
20321	2017-01-14	7	0
20321	2017-01-21	15	3
20321	2017-01-28	15	2
20321	2017-02-04	9	2
20321	2017-02-11	21	2
20321	2017-02-18	9	1
20321	2017-02-25	64	3
20321	2017-03-04	49	1
20321	2017-03-11	24	0
20321	2017-03-18	18	1
20321	2017-03-25	32	0
20321	2017-04-01	12	0
20321	2017-04-08	13	0
20321	2017-04-15	11	1
20321	2017-04-22	9	0
20321	2017-04-29	7	1
20321	2017-05-06	6	1
20321	2017-05-13	6	0
20321	2017-05-20	9	0
20321	2017-05-27	8	0
20321	2017-06-03	4	0
20321	2017-06-10	4	0
20321	2017-06-17	4	0
20321	2017-06-24	5	0
20321	2017-07-01	3	0
20321	2017-07-08	2	0
20321	2017-07-15	3	0
20321	2017-07-22	2	0
20321	2017-07-29	2	0
20394	2016-08-06	13	0
20394	2016-08-13	16	0
20394	2016-08-20	6	0
20394	2016-08-27	13	0
20394	2016-09-03	15	0
20394	2016-09-10	14	0
20394	2016-09-17	33	0
20394	2016-09-24	43	0
20394	2016-10-01	60	0
20394	2016-10-08	78	1
20394	2016-10-15	89	0
20394	2016-10-22	102	0
20394	2016-10-29	112	2
20394	2016-11-05	103	0
20394	2016-11-12	117	1
20394	2016-11-19	101	3
20394	2016-11-26	89	0
20394	2016-12-03	134	2
20394	2016-12-10	109	3
20394	2016-12-17	123	8
20394	2016-12-24	157	17
20394	2016-12-31	213	18
20394	2017-01-07	293	21
20394	2017-01-14	290	24
20394	2017-01-21	305	30
20394	2017-01-28	548	38
20394	2017-02-04	608	33
20394	2017-02-11	669	30
20394	2017-02-18	588	20
20394	2017-02-25	508	26
20394	2017-03-04	448	19
20394	2017-03-11	343	8
20394	2017-03-18	248	6
20394	2017-03-25	248	7
20394	2017-04-01	251	3
20394	2017-04-08	310	5
20394	2017-04-15	257	11
20394	2017-04-22	225	5
20394	2017-04-29	211	4
20394	2017-05-06	188	2
20394	2017-05-13	148	2
20394	2017-05-20	137	0
20394	2017-05-27	93	0
20394	2017-06-03	75	0
20394	2017-06-10	50	0
20394	2017-06-17	44	0
20394	2017-06-24	55	0
20394	2017-07-01	26	0
20394	2017-07-08	19	0
20394	2017-07-15	15	0
20394	2017-07-22	11	1
20394	2017-07-29	14	1
20580	2016-08-06	15	0
20580	2016-08-13	7	0
20580	2016-08-20	12	0
20580	2016-08-27	8	0
20580	2016-09-03	10	0
20580	2016-09-10	10	0
20580	2016-09-17	10	0
20580	2016-09-24	14	0
20580	2016-10-01	17	0
20580	2016-10-08	25	0
20580	2016-10-15	26	0
20580	2016-10-22	25	0
20580	2016-10-29	49	2
20580	2016-11-05	51	0
20580	2016-11-12	73	3
20580	2016-11-19	79	9
20580	2016-11-26	89	15
20580	2016-12-03	93	6
20580	2016-12-10	69	8
20580	2016-12-17	94	22
20580	2016-12-24	126	37
20580	2016-12-31	177	42
20580	2017-01-07	159	37
20580	2017-01-14	140	32
20580	2017-01-21	141	30
20580	2017-01-28	150	26
20580	2017-02-04	154	11
20580	2017-02-11	169	14
20580	2017-02-18	207	15
20580	2017-02-25	210	14
20580	2017-03-04	145	12
20580	2017-03-11	164	13
20580	2017-03-18	111	6
20580	2017-03-25	134	2
20580	2017-04-01	164	3
20580	2017-04-08	93	1
20580	2017-04-15	108	4
20580	2017-04-22	84	2
20580	2017-04-29	68	1
20580	2017-05-06	45	0
20580	2017-05-13	32	0
20580	2017-05-20	32	0
20580	2017-05-27	38	1
20580	2017-06-03	26	1
20580	2017-06-10	25	0
20580	2017-06-17	20	1
20580	2017-06-24	22	0
20580	2017-07-01	16	0
20580	2017-07-08	21	0
20580	2017-07-15	6	0
20580	2017-07-22	22	0
20580	2017-07-29	14	0
20747	2016-08-06	2	1
20747	2016-08-13	3	0
20747	2016-08-20	5	1
20747	2016-08-27	3	0
20747	2016-09-03	8	0
20747	2016-09-10	14	0
20747	2016-09-17	13	0
20747	2016-09-24	4	0
20747	2016-10-01	19	2
20747	2016-10-08	21	1
20747	2016-10-15	30	1
20747	2016-10-22	32	2
20747	2016-10-29	22	0
20747	2016-11-05	22	1
20747	2016-11-12	41	4
20747	2016-11-19	28	3
20747	2016-11-26	47	7
20747	2016-12-03	50	9
20747	2016-12-10	45	4
20747	2016-12-17	56	9
20747	2016-12-24	42	7
20747	2016-12-31	62	12
20747	2017-01-07	59	9
20747	2017-01-14	35	6
20747	2017-01-21	28	9
20747	2017-01-28	45	4
20747	2017-02-04	39	4
20747	2017-02-11	26	3
20747	2017-02-18	50	3
20747	2017-02-25	24	1
20747	2017-03-04	22	1
20747	2017-03-11	38	1
20747	2017-03-18	25	2
20747	2017-03-25	19	3
20747	2017-04-01	19	1
20747	2017-04-08	15	2
20747	2017-04-15	15	1
20747	2017-04-22	15	0
20747	2017-04-29	20	0
20747	2017-05-06	9	0
20747	2017-05-13	9	0
20747	2017-05-20	2	0
20747	2017-05-27	6	0
20747	2017-06-03	3	0
20747	2017-06-10	6	0
20747	2017-06-17	2	0
20747	2017-06-24	2	0
20747	2017-07-01	2	0
20747	2017-07-08	1	0
20747	2017-07-15	0	0
20747	2017-07-22	0	0
21013	2016-08-06	2	0
21013	2016-08-13	2	0
21013	2016-08-20	6	0
21013	2016-08-27	2	0
21013	2016-09-03	1	0
21013	2016-09-10	5	0
21013	2016-09-17	4	0
21013	2016-09-24	4	0
21013	2016-10-01	12	1
21013	2016-10-08	3	0
21013	2016-10-15	6	0
21013	2016-10-22	7	1
21013	2016-10-29	3	0
21013	2016-11-05	4	0
21013	2016-11-12	15	1
21013	2016-11-19	16	1
21013	2016-11-26	8	1
21013	2016-12-03	21	1
21013	2016-12-10	14	3
21013	2016-12-17	15	3
21013	2016-12-24	19	6
21013	2016-12-31	18	3
21013	2017-01-07	20	2
21013	2017-01-14	19	4
21013	2017-01-21	31	11
21013	2017-01-28	24	3
21013	2017-02-04	19	2
21013	2017-02-11	23	3
21013	2017-02-18	17	1
21013	2017-02-25	20	2
21013	2017-03-04	12	0
21013	2017-03-11	7	0
21013	2017-03-18	16	0
21013	2017-03-25	10	0
21013	2017-04-01	10	0
21013	2017-04-08	12	0
21013	2017-04-15	10	0
21013	2017-04-22	9	0
21013	2017-04-29	7	0
21013	2017-05-06	10	0
21013	2017-05-13	12	0
21013	2017-05-20	5	0
21013	2017-05-27	3	0
21013	2017-06-03	6	0
21013	2017-06-10	2	0
21013	2017-06-17	9	0
21119	2016-08-06	6	0
21119	2016-08-13	3	0
21119	2016-08-20	6	1
21119	2016-08-27	9	1
21119	2016-09-03	6	0
21119	2016-09-10	6	1
21119	2016-09-17	18	3
21119	2016-09-24	9	2
21119	2016-10-01	11	3
21119	2016-10-08	13	4
21119	2016-10-15	17	9
21119	2016-10-22	21	8
21119	2016-10-29	18	5
21119	2016-11-05	21	4
21119	2016-11-12	22	5
21119	2016-11-19	22	4
21119	2016-11-26	23	4
21119	2016-12-03	18	2
21119	2016-12-10	8	2
21119	2016-12-17	13	3
21119	2016-12-24	18	6
21119	2016-12-31	28	3
21119	2017-01-07	11	2
21119	2017-01-14	19	3
21119	2017-01-21	15	3
21119	2017-01-28	13	0
21119	2017-02-04	17	5
21119	2017-02-11	5	1
21119	2017-02-18	16	5
21119	2017-02-25	15	0
21119	2017-03-04	5	0
21119	2017-03-11	15	0
21119	2017-03-18	18	3
21119	2017-03-25	19	1
21119	2017-04-01	23	0
21119	2017-04-08	18	0
21119	2017-04-15	23	1
21119	2017-04-22	18	1
21119	2017-04-29	8	1
21119	2017-05-06	17	2
21119	2017-05-13	5	0
21119	2017-05-20	10	0
21119	2017-05-27	9	0
21119	2017-06-03	5	0
21119	2017-06-10	13	0
21119	2017-06-17	16	1
21119	2017-06-24	2	0
21119	2017-07-01	3	0
21119	2017-07-08	10	0
21119	2017-07-15	6	0
21119	2017-07-22	2	0
22745	2016-08-06	0	0
22745	2016-08-13	2	0
22745	2016-08-20	1	0
22745	2016-08-27	2	0
22745	2016-09-03	10	1
22745	2016-09-10	7	1
22745	2016-09-17	3	0
22745	2016-09-24	10	2
22745	2016-10-01	5	2
22745	2016-10-08	12	1
22745	2016-10-15	4	0
22745	2016-10-22	0	0
22745	2016-10-29	13	1
22745	2016-11-05	15	3
22745	2016-11-12	22	4
22745	2016-11-19	18	3
22745	2016-11-26	35	8
22745	2016-12-03	40	17
22745	2016-12-10	42	12
22745	2016-12-24	50	20
22745	2017-01-14	41	9
22745	2017-01-21	41	10
22745	2017-02-04	53	12
22745	2017-02-11	51	13
22745	2017-02-18	12	0
22745	2017-02-25	15	1
22745	2017-03-04	28	1
22745	2017-03-11	24	2
22745	2017-03-18	29	3
22745	2017-03-25	22	1
22745	2017-04-01	15	0
22745	2017-04-08	16	0
22745	2017-04-15	9	1
22745	2017-04-22	7	0
22745	2017-05-06	5	0
22745	2017-05-20	3	0
22745	2017-06-03	1	0
22745	2017-06-10	0	0
22745	2017-06-17	0	0
22745	2017-06-24	0	0
22745	2017-07-08	0	0
22745	2017-07-22	0	0
22745	2017-07-29	0	0
24206	2016-08-06	0	0
24206	2016-08-13	0	0
24206	2016-08-20	1	0
24206	2016-08-27	1	0
24206	2016-09-03	1	0
24206	2016-09-10	2	0
24206	2016-09-17	1	0
24206	2016-09-24	1	0
24206	2016-10-01	0	0
24206	2016-10-08	0	0
24206	2016-10-15	1	0
24206	2016-10-22	0	0
24206	2016-10-29	0	0
24206	2016-11-05	2	0
24206	2016-11-12	1	0
24206	2016-11-19	0	0
24206	2016-11-26	2	0
24206	2016-12-03	0	0
24206	2016-12-10	1	0
24206	2016-12-17	2	0
24206	2016-12-24	4	0
24206	2016-12-31	6	1
24206	2017-01-07	7	3
24206	2017-01-14	7	0
24206	2017-01-21	3	1
24206	2017-01-28	3	1
24206	2017-02-04	11	8
24206	2017-02-11	13	4
24206	2017-02-18	8	5
24206	2017-02-25	13	7
24206	2017-03-04	7	4
24206	2017-03-11	12	3
24206	2017-03-18	7	3
24206	2017-03-25	5	1
24206	2017-04-01	6	2
24206	2017-04-08	2	1
24206	2017-04-15	1	0
24206	2017-04-22	0	0
24206	2017-04-29	0	0
24206	2017-05-06	0	0
24206	2017-05-13	0	0
24206	2017-05-20	0	0
24206	2017-05-27	0	0
24206	2017-06-03	0	0
24206	2017-06-10	1	0
24206	2017-06-17	0	0
24834	2016-08-06	6	0
24834	2016-08-13	1	0
24834	2016-08-20	1	0
24834	2016-08-27	6	0
24834	2016-09-03	5	0
24834	2016-09-10	8	0
24834	2016-09-17	11	0
24834	2016-09-24	5	0
24834	2016-10-01	9	0
24834	2016-10-08	7	0
24834	2016-10-15	11	0
24834	2016-10-22	15	0
24834	2016-10-29	9	0
24834	2016-11-05	8	1
24834	2016-11-12	10	1
24834	2016-11-19	11	2
24834	2016-11-26	13	3
24834	2016-12-03	15	8
24834	2016-12-10	13	1
24834	2016-12-17	20	4
24834	2016-12-24	28	7
24834	2016-12-31	39	9
24834	2017-01-07	39	11
24834	2017-01-14	39	13
24834	2017-01-21	36	11
24834	2017-01-28	23	7
24834	2017-02-04	21	9
24834	2017-02-11	26	8
24834	2017-02-18	31	6
24834	2017-02-25	29	8
24834	2017-03-04	27	7
24834	2017-03-11	18	2
24834	2017-03-18	13	2
24834	2017-03-25	0	0
24834	2017-04-01	13	2
24834	2017-04-08	7	0
24834	2017-04-15	20	0
24834	2017-04-22	7	0
24834	2017-04-29	12	0
24834	2017-05-06	16	0
24834	2017-05-13	11	0
24834	2017-05-20	10	0
24834	2017-05-27	8	0
24834	2017-06-03	5	0
24834	2017-06-17	7	0
24834	2017-07-01	4	0
24834	2017-07-15	3	0
24834	2017-07-29	2	0
24858	2016-08-06	24	5
24858	2016-08-13	13	0
24858	2016-08-20	33	3
24858	2016-08-27	61	5
24858	2016-09-03	67	15
24858	2016-09-10	44	6
24858	2016-09-17	59	5
24858	2016-09-24	64	19
24858	2016-10-01	46	11
24858	2016-10-08	70	20
24858	2016-10-15	71	17
24858	2016-10-22	56	21
24858	2016-10-29	67	23
24858	2016-11-05	84	31
24858	2016-11-12	68	15
24858	2016-11-19	58	16
24858	2016-11-26	46	11
24858	2016-12-03	55	10
24858	2016-12-10	59	9
24858	2016-12-17	52	6
24858	2016-12-24	75	12
24858	2016-12-31	92	4
24858	2017-01-07	78	9
24858	2017-01-14	68	4
24858	2017-01-21	58	7
24858	2017-01-28	67	8
24858	2017-02-04	45	1
24858	2017-02-11	81	3
24858	2017-02-18	49	2
24858	2017-02-25	57	3
24858	2017-03-04	46	2
24858	2017-03-11	47	3
24858	2017-03-18	61	5
24858	2017-03-25	56	5
24858	2017-04-01	56	2
24858	2017-04-08	48	2
24858	2017-04-15	60	6
24858	2017-04-22	52	6
24858	2017-04-29	53	3
24858	2017-05-06	21	2
24858	2017-05-13	57	5
24858	2017-05-20	55	1
24858	2017-05-27	41	1
24858	2017-06-03	34	4
24858	2017-06-10	52	5
24858	2017-06-17	49	7
24858	2017-06-24	62	6
24858	2017-07-01	24	1
24858	2017-07-08	38	2
24858	2017-07-15	34	5
24858	2017-07-22	25	6
25180	2016-08-06	153	0
25180	2016-08-13	157	0
25180	2016-08-20	145	0
25180	2016-08-27	158	0
25180	2016-09-03	146	0
25180	2016-09-10	141	1
25180	2016-09-17	161	0
25180	2016-09-24	194	0
25180	2016-10-01	165	1
25180	2016-10-08	164	1
25180	2016-10-15	181	1
25180	2016-10-22	160	0
25180	2016-10-29	140	0
25180	2016-11-05	227	0
25180	2016-11-12	192	1
25180	2016-11-19	200	2
25180	2016-11-26	136	2
25180	2016-12-03	169	8
25180	2016-12-10	191	3
25180	2016-12-17	195	12
25180	2016-12-24	222	9
25180	2016-12-31	288	9
25180	2017-01-07	358	22
25180	2017-01-14	278	22
25180	2017-01-21	369	21
25180	2017-01-28	354	19
25180	2017-02-04	287	21
25180	2017-02-11	266	16
25180	2017-02-18	288	12
25180	2017-02-25	265	20
25180	2017-03-04	248	13
25180	2017-03-11	239	5
25180	2017-03-18	228	13
25180	2017-03-25	209	7
25180	2017-04-01	171	0
25180	2017-04-08	155	3
25180	2017-04-15	217	1
25180	2017-04-22	186	3
25180	2017-04-29	201	1
25180	2017-05-06	209	1
25180	2017-05-13	153	0
25180	2017-05-20	165	0
25180	2017-05-27	199	0
25180	2017-06-03	154	0
25180	2017-06-10	179	0
25180	2017-06-17	172	0
25180	2017-06-24	189	0
25180	2017-07-01	146	0
25180	2017-07-08	158	0
25180	2017-07-15	146	0
25180	2017-07-22	172	0
31298	2016-08-06	22	0
31298	2016-08-13	30	0
31298	2016-08-20	40	0
31298	2016-08-27	25	0
31298	2016-09-03	26	0
31298	2016-09-10	24	0
31298	2016-09-17	57	1
31298	2016-09-24	50	0
31298	2016-10-01	43	0
31298	2016-10-08	49	1
31298	2016-10-15	46	0
31298	2016-10-22	48	0
31298	2016-10-29	54	4
31298	2016-11-05	60	1
31298	2016-11-12	73	3
31298	2016-11-19	93	14
31298	2016-11-26	69	9
31298	2016-12-03	84	16
31298	2016-12-10	84	19
31298	2016-12-17	99	24
31298	2016-12-24	75	21
31298	2016-12-31	95	34
31298	2017-01-07	195	83
31298	2017-01-14	274	78
31298	2017-01-21	249	58
31298	2017-01-28	309	71
31298	2017-02-04	315	56
31298	2017-02-11	391	58
31298	2017-02-18	426	60
31298	2017-02-25	516	47
31298	2017-03-04	476	39
31298	2017-03-11	439	30
31298	2017-03-18	366	23
31298	2017-03-25	403	18
31298	2017-04-01	322	12
31298	2017-04-08	259	14
31298	2017-04-15	196	7
31298	2017-04-22	164	0
31298	2017-04-29	102	3
31298	2017-05-06	58	0
31298	2017-05-13	50	1
31298	2017-05-20	34	1
31298	2017-05-27	42	0
31298	2017-06-03	32	0
31298	2017-06-10	28	0
31298	2017-06-17	31	0
31298	2017-06-24	24	0
31298	2017-07-01	25	0
31298	2017-07-08	14	0
31298	2017-07-15	34	0
31298	2017-07-22	33	0
31520	2016-08-06	37	1
31520	2016-08-13	31	1
31520	2016-08-20	49	0
31520	2016-08-27	55	1
31520	2016-09-03	75	5
31520	2016-09-10	90	10
31520	2016-09-17	72	7
31520	2016-09-24	93	10
31520	2016-10-01	89	20
31520	2016-10-08	97	22
31520	2016-10-15	130	33
31520	2016-10-22	103	28
31520	2016-10-29	130	46
31520	2016-11-05	135	42
31520	2016-11-12	156	45
31520	2016-11-19	155	72
31520	2016-11-26	128	50
31520	2016-12-03	169	59
31520	2016-12-10	118	60
31520	2016-12-17	131	43
31520	2016-12-24	128	39
31520	2016-12-31	142	30
31520	2017-01-07	83	20
31520	2017-01-14	65	15
31520	2017-01-21	37	5
31520	2017-01-28	49	6
31520	2017-02-04	68	9
31520	2017-02-11	74	15
31520	2017-02-18	64	3
31520	2017-02-25	76	5
31520	2017-03-04	72	2
31520	2017-03-11	82	2
31520	2017-03-18	94	1
31520	2017-03-25	79	2
31520	2017-04-01	67	0
31520	2017-04-08	82	2
31520	2017-04-15	89	2
31520	2017-04-22	78	4
31520	2017-04-29	87	4
31520	2017-05-06	75	1
31520	2017-05-13	67	2
31520	2017-05-20	68	2
31520	2017-05-27	64	5
31520	2017-06-03	76	1
31520	2017-06-10	69	0
31520	2017-06-17	67	1
31520	2017-06-24	62	1

## Sheet: week to month
weekending	Month_Year
2016-08-06	2016-08-01
2016-08-13	2016-08-01
2016-08-20	2016-08-01
2016-08-27	2016-08-01
2016-09-03	2016-08-01
2016-09-10	2016-09-01
2016-09-17	2016-09-01
2016-09-24	2016-09-01
2016-10-01	2016-09-01
2016-10-08	2016-10-01
2016-10-15	2016-10-01
2016-10-22	2016-10-01
2016-10-29	2016-10-01
2016-11-05	2016-11-01
2016-11-12	2016-11-01
2016-11-19	2016-11-01
2016-11-26	2016-11-01
2016-12-03	2016-11-01
2016-12-10	2016-12-01
2016-12-17	2016-12-01
2016-12-24	2016-12-01
2016-12-31	2016-12-01
2017-01-07	2017-01-01
2017-01-14	2017-01-01
2017-01-21	2017-01-01
2017-01-28	2017-01-01
2017-02-04	2017-02-01
2017-02-11	2017-02-01
2017-02-18	2017-02-01
2017-02-25	2017-02-01
2017-03-04	2017-03-01
2017-03-11	2017-03-01
2017-03-18	2017-03-01
2017-03-25	2017-03-01
2017-04-01	2017-03-01
2017-04-08	2017-04-01
2017-04-15	2017-04-01
2017-04-22	2017-04-01
2017-04-29	2017-04-01
2017-05-06	2017-05-01
2017-05-13	2017-05-01
2017-05-20	2017-05-01
2017-05-27	2017-05-01
2017-06-03	2017-05-01
2017-06-10	2017-06-01
2017-06-17	2017-06-01
2017-06-24	2017-06-01
2017-07-01	2017-06-01
2017-07-08	2017-07-01
2017-07-15	2017-07-01
2017-07-22	2017-07-01
2017-07-29	2017-07-01

## Sheet: Lab data with primary testing
site_id	SumOftests	SumOfpositives	SumOfantigen_tests	SumOfantigen_positives	SumOfvirus_tests	SumOfvirus_positives	SumOfpcr_tests	SumOfpcr_positives	Primary Test	additional information
2028	8433	901	59	5	63	0	8311	896	PCR
2083	9470	1971	1913	733	0	0	7557	1238	Antigen and PCR
2099	2502	68	29	0	0	0	2473	68	PCR
2117	4670	356	73	0	0	0	4597	356	PCR
4048	4065	292	339	37	0	0	3726	255	Antigen and PCR
5013	3193	421	0	0	6	0	3187	421	PCR
5071	4953	1116	1402	253	0	0	3551	863	Antigen and PCR
6061	4976	596	291	31	0	0	4685	565	Antigen and PCR
8272	2994	264	0	0	0	0	2994	264	PCR
9629	133	39	133	39	0	0	0	0	Antigen
20098	3883	174	406	70	0	0	3477	104	All tests
20201	428	82	428	82	0	0	0	0	Antigen
20321	482	31	180	23	0	0	302	8	Antigen and PCR
20394	8965	351	0	0	0	0	8965	351	PCR
20580	3799	370	0	0	0	0	3799	370	PCR
20747	1105	114	1105	114	0	0	0	0	Antigen
21013	500	49	500	49	0	0	0	0	Antigen
21119	672	99	672	99	0	0	0	0	Antigen
22745	663	128	663	128	0	0	0	0	Antigen
24206	132	44	31	2	0	0	101	42	Antigen and PCR
24834	678	122	678	122	0	0	0	0	Antigen
24858	2738	380	1778	289	0	0	960	91	Antigen and PCR
25180	10246	250	2096	73	4862	3	3288	174	All Test
31298	7053	806	0	0	0	0	7053	806	PCR
31520	4107	734	4107	734	0	0	0	0	Antigen
	90840	9758	16883	2883	4931	3	69026	6872
