# Supplementary material for: Characterization of circulating RSV strains among subjects in the OUTSMART-RSV surveillance program during the 2016-17 winter viral season in the United States
Source: PLoS One. 2018 Jul 24;13(7):e0200319. doi: 10.1371/journal.pone.0200319 (PMC6057637; doi:10.1371/journal.pone.0200319)
Supplement: S2 Data — (XLSX) [file pone.0200319.s002.xlsx]

## Sheet: 170825 OUTSMART merged data Fin
State	Site_ID	SampleCollectionYear	SampleCollectionMonth	Age	Gender	Referring_Dept	Out_Inpatient	LOS	Region	Subtype	Age Group
Arizona	2099	2017	1	< 1 M	F	Emergency room/department (ER/ED)	ER only	<24HR	Midwest	B	x ≤ 1.00
Indiana	31298	2017	3	< 1 M	M	Other	Inpatient	>24HR	West	A	x ≤ 1.00
Georgia	21119	2017	1	< 1 M	F	Emergency room/department (ER/ED)	Outpatient	<24HR	West	A	x ≤ 1.00
Connecticut	20201	2017	3	< 1 M	M	Emergency room/department (ER/ED)	Inpatient	>24HR	South	B	x ≤ 1.00
Indiana	31298	2016	11	< 1 M	M	Emergency room/department (ER/ED)	Inpatient	>24HR	Northeast	A	x ≤ 1.00
Tennessee	9629	2017	1	< 1 M	F	Other	Outpatient	<24HR	West	B	x ≤ 1.00
Arizona	8272	2017	3	< 1 M	M	Emergency room/department (ER/ED)	Outpatient	<24HR	South	B	x ≤ 1.00
Maryland	20747	2016	12	< 1 M	M	Pediatric Intensive Care Unit (PICU)	Inpatient	>24HR	Northeast	QNS	x ≤ 1.00
Arizona	2099	2016	12	< 1 M	M	Emergency room/department (ER/ED)	Outpatient	<24HR	South	A	x ≤ 1.00
Arizona	8272	2017	2	< 1 M	F	Emergency room/department (ER/ED)	Inpatient	>24HR	Midwest	A	x ≤ 1.00
Pennsylvania	20580	2016	12	< 1 M	F	Emergency room/department (ER/ED)	Outpatient	<24HR	South	A	x ≤ 1.00
New York	20394	2016	12	< 1 M	F	Emergency room/department (ER/ED)	Outpatient	<24HR	South	B	x ≤ 1.00
Maryland	20747	2016	12	< 1 M	M	Emergency room/department (ER/ED)	Outpatient	<24HR	South	A	x ≤ 1.00
Nebraska	5013	2016	11	< 1 M	F	Emergency room/department (ER/ED)	Inpatient	>24HR	Northeast	A	x ≤ 1.00
Ohio	2083	2016	11	< 1 M	M	Emergency room/department (ER/ED)	Inpatient	>24HR	Northeast	A	x ≤ 1.00
Florida	6061	2017	2	< 1 M	F	Other	Inpatient	>24HR	Midwest	B	x ≤ 1.00
Puerto Rico	31520	2017	1	< 1 M	M	Emergency room/department (ER/ED)	Outpatient	<24HR	West	A	x ≤ 1.00
New York	20321	2016	12	< 1 M	M	Pediatric Intensive Care Unit (PICU)	Inpatient	>24HR	Northeast	B	x ≤ 1.00
Arizona	8272	2016	11	< 1 M	M	Emergency room/department (ER/ED)	Outpatient	<24HR	Northeast	B	x ≤ 1.00
New York	20394	2016	12	< 1 M	M	Emergency room/department (ER/ED)	Outpatient	<24HR	South	QNS	x ≤ 1.00
Indiana	31298	2016	12	< 1 M	M	Emergency room/department (ER/ED)	Outpatient	<24HR	Northeast	QNS	x ≤ 1.00
Ohio	2083	2016	12	1 M	M	Emergency room/department (ER/ED)	Outpatient	<24HR	South	A	x ≤ 1.00
Pennsylvania	20580	2016	12	1 M	F	Emergency room/department (ER/ED)	Inpatient	>24HR	South	B	x ≤ 1.00
New York	20321	2016	12	1 M	F	Emergency room/department (ER/ED)	Outpatient	<24HR	South	B	x ≤ 1.00
Kansas	4048	2016	12	1 M	F	Emergency room/department (ER/ED)	Outpatient	<24HR	South	B	x ≤ 1.00
Kansas	4048	2016	12	1 M	M	Emergency room/department (ER/ED)	Inpatient	>24HR	South	A	x ≤ 1.00
North Carolina	21013	2016	12	1 M	F	Emergency room/department (ER/ED)	Outpatient	<24HR	South	B	x ≤ 1.00
New York	20321	2016	12	1 M	M	Other	Inpatient	>24HR	South	B	x ≤ 1.00
Arizona	2099	2016	12	1 M	M	Other	Inpatient	>24HR	South	B	x ≤ 1.00
Arizona	2099	2016	12	1 M	M	Other	Inpatient	>24HR	South	A	x ≤ 1.00
Massachusetts	20098	2017	1	1 M	F	Other	Outpatient	<24HR	South	B	x ≤ 1.00
Georgia	21119	2017	1	1 M	F	Emergency room/department (ER/ED)	Outpatient	<24HR	West	QNS	x ≤ 1.00
Arizona	2099	2017	1	1 M	F	Emergency room/department (ER/ED)	Outpatient	<24HR	West	A	x ≤ 1.00
Indiana	31298	2017	1	1 M	F	Emergency room/department (ER/ED)	Outpatient	<24HR	West	A	x ≤ 1.00
Connecticut	20201	2017	1	1 M	F	Emergency room/department (ER/ED)	Outpatient	<24HR	West	A	x ≤ 1.00
Alaska	2117	2017	2	1 M	F	Pediatric Intensive Care Unit (PICU)	Inpatient	>24HR	Puerto Rico	QNS	x ≤ 1.00
Washington	25180	2017	2	1 M	F	Other	Inpatient	>24HR	Midwest	A	x ≤ 1.00
Florida	6061	2017	2	1 M	F	Other	Inpatient	>24HR	Midwest	QNS	x ≤ 1.00
Florida	6061	2017	2	1 M	M	Other	Inpatient	>24HR	Midwest	A	x ≤ 1.00
Pennsylvania	20580	2017	3	1 M	F	Emergency room/department (ER/ED)	Inpatient	>24HR	South	A	x ≤ 1.00
Pennsylvania	20580	2017	3	1 M	F	Other	Inpatient	>24HR	South	A	x ≤ 1.00
Missouri	22745	2017	3	1 M	M	Other	Inpatient	>24HR	South	A	x ≤ 1.00
Texas	5071	2017	3	1 M	F	Pediatric Intensive Care Unit (PICU)	Inpatient	>24HR	South	B	x ≤ 1.00
Alaska	2117	2017	3	1 M	F	Emergency room/department (ER/ED)	Outpatient	<24HR	South	A	x ≤ 1.00
Massachusetts	20098	2017	3	1 M	M	Emergency room/department (ER/ED)	Outpatient	<24HR	South	A	x ≤ 1.00
Alaska	2117	2017	3	1 M	F	Emergency room/department (ER/ED)	Outpatient	<24HR	South	B	x ≤ 1.00
Kansas	4048	2017	3	1 M	M	Emergency room/department (ER/ED)	Outpatient	<24HR	South	B	x ≤ 1.00
Florida	6061	2017	3	1 M	M	Emergency room/department (ER/ED)	Outpatient	<24HR	South	B	x ≤ 1.00
New Mexico	24206	2017	3	1 M	M	Emergency room/department (ER/ED)	Outpatient	<24HR	South	B	x ≤ 1.00
Arizona	2099	2017	3	1 M	M	Emergency room/department (ER/ED)	Outpatient	<24HR	South	QNS	x ≤ 1.00
Maryland	20747	2017	3	1 M	M	Outpatient facility	Outpatient	<24HR	South	A	x ≤ 1.00
Florida	6061	2017	3	1 M	F	Emergency room/department (ER/ED)	Outpatient	<24HR	South	A	x ≤ 1.00
Hawaii	24858	2016	11	1 M	F	Emergency room/department (ER/ED)	Outpatient	<24HR	Northeast	B	x ≤ 1.00
Florida	6061	2016	11	1 M	M	Other	Inpatient	>24HR	Northeast	B	x ≤ 1.00
Nebraska	5013	2017	1	1 M	M	Emergency room/department (ER/ED)	Inpatient	<24HR	Midwest	B	x ≤ 1.00
New York	20394	2016	11	1 M	F	Emergency room/department (ER/ED)	Outpatient	<24HR	Northeast	A	x ≤ 1.00
Texas	5071	2016	11	1 M	F	Pediatric Intensive Care Unit (PICU)	Inpatient	>24HR	Northeast	QNS	x ≤ 1.00
Alaska	2117	2017	3	1 M	M	Other	NA	NA	South	B	x ≤ 1.00
Indiana	31298	2017	3	1 M	F	Emergency room/department (ER/ED)	Outpatient	<24HR	West	B	x ≤ 1.00
New York	20321	2017	2	1 M	F	Other	Inpatient	>24HR	Midwest	QNS	x ≤ 1.00
Washington	25180	2017	3	1 M	F	Other	Inpatient	>24HR	West	A	x ≤ 1.00
Connecticut	20201	2016	11	1 M	M	Emergency room/department (ER/ED)	Outpatient	<24HR	Northeast	B	x ≤ 1.00
North Carolina	21013	2017	1	1 M	M	Emergency room/department (ER/ED)	Outpatient	<24HR	Midwest	QNS	x ≤ 1.00
Ohio	2083	2017	2	1 M	M	Emergency room/department (ER/ED)	Inpatient	>24HR	Midwest	QNS	x ≤ 1.00
Georgia	21119	2017	2	1 M	M	Emergency room/department (ER/ED)	Outpatient	<24HR	Midwest	B	x ≤ 1.00
New Mexico	24206	2017	3	1 M	M	Pediatric Intensive Care Unit (PICU)	Inpatient	>24HR	West	B	x ≤ 1.00
Puerto Rico	31520	2016	12	1 M	F	Emergency room/department (ER/ED)	Outpatient	<24HR	Northeast	A	x ≤ 1.00
Texas	2028	2016	11	1 M	M	Other	Inpatient	>24HR	South	QNS	x ≤ 1.00
Kansas	4048	2016	11	1 M	M	Other	Inpatient	>24HR	South	QNS	x ≤ 1.00
Florida	6061	2016	12	1 M	F	Other	Outpatient	<24HR	Midwest	B	x ≤ 1.00
Georgia	21119	2017	2	1 M	M	Other	NA	NA	West	B	x ≤ 1.00
Nebraska	5013	2017	2	1 M	F	Other	Outpatient	<24HR	Midwest	QNS	x ≤ 1.00
New Mexico	24206	2017	2	1 M	M	Emergency room/department (ER/ED)	Outpatient	<24HR	Midwest	B	x ≤ 1.00
Indiana	31298	2016	11	1 M	M	Emergency room/department (ER/ED)	Outpatient	<24HR	Northeast	A	x ≤ 1.00
Pennsylvania	20580	2017	2	1 M	M	Other	NA	NA	West	QNS	x ≤ 1.00
Nebraska	5013	2016	12	1 M	M	Outpatient facility	Outpatient	<24HR	Northeast	B	x ≤ 1.00
Massachusetts	20098	2017	1	1 M	M	Emergency room/department (ER/ED)	ER only	<24HR	Midwest	A	x ≤ 1.00
Texas	5071	2016	11	1 M	M	Pediatric Intensive Care Unit (PICU)	Inpatient	>24HR	Northeast	A	x ≤ 1.00
Connecticut	20201	2016	11	1 M	F	Emergency room/department (ER/ED)	Inpatient	>24HR	Northeast	A	x ≤ 1.00
Florida	6061	2017	3	1 M	F	Emergency room/department (ER/ED)	Outpatient	<24HR	South	B	x ≤ 1.00
Puerto Rico	31520	2016	12	1 M	F	Emergency room/department (ER/ED)	Outpatient	<24HR	Northeast	B	x ≤ 1.00
Missouri	22745	2017	1	1 M	M	Emergency room/department (ER/ED)	Outpatient	<24HR	West	B	x ≤ 1.00
Connecticut	20201	2017	2	1 M	M	Pediatric Intensive Care Unit (PICU)	Inpatient	>24HR	Midwest	QNS	x ≤ 1.00
Connecticut	20201	2017	3	1 M	M	Other	Inpatient	>24HR	West	A	x ≤ 1.00
New Mexico	24206	2017	1	2 M	M	Other	NA	NA	West	QNS	x ≤ 1.00
Maryland	20747	2017	2	2 M	M	Other	Outpatient	<24HR	Midwest	QNS	x ≤ 1.00
Texas	2028	2016	11	2 M	M	Emergency room/department (ER/ED)	Outpatient	<24HR	Northeast	B	x ≤ 1.00
Pennsylvania	20580	2016	11	2 M	F	Other	Inpatient	>24HR	South	QNS	x ≤ 1.00
Florida	6061	2016	11	2 M	M	Other	Inpatient	>24HR	Northeast	B	x ≤ 1.00
Arizona	8272	2017	1	2 M	M	Emergency room/department (ER/ED)	Outpatient	<24HR	West	A	x ≤ 1.00
Puerto Rico	31520	2016	11	2 M	M	Emergency room/department (ER/ED)	Outpatient	<24HR	Northeast	A	x ≤ 1.00
Tennessee	9629	2017	2	2 M	M	Emergency room/department (ER/ED)	Inpatient	>24HR	Midwest	QNS	x ≤ 1.00
Texas	2028	2017	1	2 M	M	Emergency room/department (ER/ED)	Inpatient	>24HR	Midwest	B	x ≤ 1.00
Puerto Rico	31520	2016	11	2 M	M	Emergency room/department (ER/ED)	Outpatient	<24HR	Northeast	A	x ≤ 1.00
New York	20394	2017	3	2 M	M	Emergency room/department (ER/ED)	Outpatient	<24HR	South	B	x ≤ 1.00
Arizona	8272	2016	11	2 M	M	Pediatric Intensive Care Unit (PICU)	Inpatient	>24HR	Northeast	A	x ≤ 1.00
Connecticut	20201	2016	11	2 M	M	Other	Inpatient	>24HR	South	QNS	x ≤ 1.00
Pennsylvania	20580	2016	11	2 M	M	Other	Inpatient	>24HR	South	QNS	x ≤ 1.00
Ohio	2083	2016	11	2 M	M	Other	Inpatient	>24HR	South	QNS	x ≤ 1.00
Maryland	20747	2016	11	2 M	F	Other	Inpatient	>24HR	Northeast	A	x ≤ 1.00
California	24834	2016	11	2 M	M	Other	Inpatient	>24HR	Northeast	QNS	x ≤ 1.00
Arizona	8272	2016	11	2 M	F	Other	Inpatient	>24HR	Northeast	A	x ≤ 1.00
Washington	25180	2016	11	2 M	F	Other	Inpatient	>24HR	Northeast	B	x ≤ 1.00
Arizona	8272	2016	12	2 M	F	Emergency room/department (ER/ED)	Outpatient	<24HR	South	B	x ≤ 1.00
Indiana	31298	2016	12	2 M	F	Emergency room/department (ER/ED)	Outpatient	<24HR	South	B	x ≤ 1.00
Nebraska	5013	2016	12	2 M	M	Emergency room/department (ER/ED)	Outpatient	<24HR	South	A	x ≤ 1.00
Georgia	21119	2016	12	2 M	F	Outpatient facility	Outpatient	<24HR	South	A	x ≤ 1.00
Hawaii	24858	2016	12	2 M	F	Emergency room/department (ER/ED)	Outpatient	<24HR	South	A	x ≤ 1.00
Hawaii	24858	2016	12	2 M	F	Other	Outpatient	<24HR	South	A	x ≤ 1.00
Georgia	21119	2016	12	2 M	M	Emergency room/department (ER/ED)	Inpatient	>24HR	Midwest	A	x ≤ 1.00
New York	20394	2016	12	2 M	F	Other	Outpatient	<24HR	Midwest	B	x ≤ 1.00
Texas	2028	2016	12	2 M	F	Emergency room/department (ER/ED)	Outpatient	<24HR	West	B	x ≤ 1.00
Arizona	2099	2016	12	2 M	M	Emergency room/department (ER/ED)	Outpatient	<24HR	South	B	x ≤ 1.00
North Carolina	21013	2016	12	2 M	F	Emergency room/department (ER/ED)	Outpatient	<24HR	South	B	x ≤ 1.00
Texas	2028	2016	12	2 M	F	Emergency room/department (ER/ED)	Outpatient	<24HR	South	B	x ≤ 1.00
New York	20321	2016	12	2 M	M	Emergency room/department (ER/ED)	Outpatient	<24HR	South	A	x ≤ 1.00
Kansas	4048	2017	1	2 M	F	Other	Inpatient	>24HR	West	B	x ≤ 1.00
Indiana	31298	2017	1	2 M	M	Other	Inpatient	>24HR	Midwest	B	x ≤ 1.00
Florida	6061	2017	1	2 M	F	Emergency room/department (ER/ED)	Outpatient	<24HR	Midwest	B	x ≤ 1.00
Alaska	2117	2017	1	2 M	M	Emergency room/department (ER/ED)	Outpatient	<24HR	West	B	x ≤ 1.00
Indiana	31298	2017	2	2 M	M	Other	Outpatient	<24HR	Midwest	QNS	x ≤ 1.00
Indiana	31298	2017	2	2 M	M	Other	Outpatient	<24HR	Midwest	A	x ≤ 1.00
Pennsylvania	20580	2017	2	2 M	F	Pediatric Ward	Inpatient	>24HR	Puerto Rico	B	x ≤ 1.00
Arizona	8272	2017	2	2 M	M	Other	Inpatient	<24HR	Midwest	A	x ≤ 1.00
Georgia	21119	2017	2	2 M	F	Emergency room/department (ER/ED)	Outpatient	<24HR	Midwest	B	x ≤ 1.00
Arizona	2099	2017	2	2 M	F	Emergency room/department (ER/ED)	Inpatient	>24HR	Midwest	B	x ≤ 1.00
New York	20394	2017	3	2 M	M	Pediatric Intensive Care Unit (PICU)	Inpatient	>24HR	South	QNS	x ≤ 1.00
Pennsylvania	20580	2017	3	2 M	M	Other	Inpatient	<24HR	South	B	x ≤ 1.00
Arizona	2099	2017	3	2 M	F	Emergency room/department (ER/ED)	Outpatient	<24HR	South	A	x ≤ 1.00
Massachusetts	20098	2017	3	2 M	M	Emergency room/department (ER/ED)	Outpatient	<24HR	South	A	x ≤ 1.00
Missouri	22745	2017	3	2 M	F	Emergency room/department (ER/ED)	Outpatient	<24HR	South	A	x ≤ 1.00
Washington	25180	2017	3	2 M	M	Other	Inpatient	>24HR	South	A	x ≤ 1.00
Washington	25180	2017	3	2 M	F	Other	Inpatient	>24HR	West	A	x ≤ 1.00
Massachusetts	20098	2017	3	2 M	F	Other	Inpatient	>24HR	West	A	x ≤ 1.00
Indiana	31298	2017	3	2 M	M	Other	Inpatient	>24HR	West	A	x ≤ 1.00
Texas	2028	2017	3	2 M	M	Emergency room/department (ER/ED)	Outpatient	<24HR	West	A	x ≤ 1.00
Ohio	2083	2017	3	2 M	F	Emergency room/department (ER/ED)	Outpatient	<24HR	South	B	x ≤ 1.00
Ohio	2083	2016	11	2 M	M	Outpatient facility	Outpatient	<24HR	Northeast	B	x ≤ 1.00
New Mexico	24206	2017	3	2 M	F	Emergency room/department (ER/ED)	Outpatient	<24HR	South	B	x ≤ 1.00
Alaska	2117	2016	11	2 M	M	Emergency room/department (ER/ED)	Outpatient	<24HR	Northeast	B	x ≤ 1.00
Pennsylvania	20580	2016	12	2 M	M	Outpatient facility	Outpatient	<24HR	Northeast	B	x ≤ 1.00
Ohio	2083	2016	12	2 M	M	Emergency room/department (ER/ED)	Outpatient	<24HR	Northeast	A	x ≤ 1.00
Alaska	2117	2016	11	2 M	F	Emergency room/department (ER/ED)	Outpatient	<24HR	Northeast	A	x ≤ 1.00
Pennsylvania	20580	2017	3	2 M	F	Emergency room/department (ER/ED)	Outpatient	<24HR	South	A	x ≤ 1.00
Texas	5071	2017	3	2 M	M	Emergency room/department (ER/ED)	Outpatient	<24HR	South	B	x ≤ 1.00
Tennessee	9629	2016	12	2 M	M	Emergency room/department (ER/ED)	Outpatient	<24HR	Northeast	B	x ≤ 1.00
Indiana	31298	2016	11	3 M	F	Emergency room/department (ER/ED)	Outpatient	<24HR	Northeast	A	x ≤ 1.00
Pennsylvania	20580	2016	11	3 M	F	Emergency room/department (ER/ED)	Outpatient	<24HR	Northeast	B	x ≤ 1.00
Maryland	20747	2016	11	3 M	M	Emergency room/department (ER/ED)	Outpatient	<24HR	Northeast	B	x ≤ 1.00
Washington	25180	2016	11	3 M	M	Emergency room/department (ER/ED)	Outpatient	<24HR	Northeast	B	x ≤ 1.00
Puerto Rico	31520	2016	11	3 M	M	ICU (other than PICU)	Inpatient	>24HR	South	QNS	x ≤ 1.00
Pennsylvania	20580	2016	11	3 M	F	Emergency room/department (ER/ED)	Outpatient	<24HR	South	QNS	x ≤ 1.00
North Carolina	21013	2016	11	3 M	F	Emergency room/department (ER/ED)	Outpatient	<24HR	Northeast	QNS	x ≤ 1.00
Washington	25180	2016	11	3 M	F	Other	Inpatient	NA	Northeast	QNS	x ≤ 1.00
Maryland	20747	2016	12	3 M	M	Outpatient facility	Outpatient	<24HR	Northeast	A	x ≤ 1.00
Texas	5071	2016	12	3 M	F	Emergency room/department (ER/ED)	Outpatient	<24HR	Northeast	A	x ≤ 1.00
Alaska	2117	2016	12	3 M	F	Emergency room/department (ER/ED)	Outpatient	<24HR	Northeast	B	x ≤ 1.00
Ohio	2083	2016	12	3 M	F	Emergency room/department (ER/ED)	Outpatient	<24HR	Northeast	B	x ≤ 1.00
New York	20394	2016	12	3 M	F	Emergency room/department (ER/ED)	Outpatient	<24HR	South	A	x ≤ 1.00
Alaska	2117	2016	12	3 M	M	Other	Outpatient	<24HR	South	A	x ≤ 1.00
Nebraska	5013	2016	12	3 M	M	Emergency room/department (ER/ED)	Outpatient	<24HR	South	A	x ≤ 1.00
Indiana	31298	2016	12	3 M	F	Emergency room/department (ER/ED)	Outpatient	<24HR	South	B	x ≤ 1.00
Missouri	22745	2016	12	3 M	F	Emergency room/department (ER/ED)	Inpatient	>24HR	Midwest	A	x ≤ 1.00
Missouri	22745	2016	12	3 M	F	Other	Outpatient	<24HR	Midwest	A	x ≤ 1.00
California	24834	2016	12	3 M	M	Other	Inpatient	>24HR	Midwest	A	x ≤ 1.00
Alaska	2117	2016	12	3 M	F	Emergency room/department (ER/ED)	Outpatient	<24HR	West	A	x ≤ 1.00
Missouri	22745	2016	12	3 M	M	Emergency room/department (ER/ED)	Outpatient	<24HR	West	A	x ≤ 1.00
North Carolina	21013	2016	12	3 M	F	Emergency room/department (ER/ED)	Outpatient	<24HR	South	B	x ≤ 1.00
Arizona	2099	2016	12	3 M	F	Emergency room/department (ER/ED)	Inpatient	>24HR	South	A	x ≤ 1.00
California	24834	2016	12	3 M	M	Emergency room/department (ER/ED)	Outpatient	<24HR	South	B	x ≤ 1.00
Kansas	4048	2016	12	3 M	F	Emergency room/department (ER/ED)	Inpatient	>24HR	South	B	x ≤ 1.00
Maryland	20747	2017	1	3 M	F	Emergency room/department (ER/ED)	Outpatient	<24HR	South	A	x ≤ 1.00
California	24834	2017	1	3 M	F	Emergency room/department (ER/ED)	Outpatient	<24HR	South	A	x ≤ 1.00
Arizona	2099	2017	1	3 M	M	Other	Inpatient	>24HR	West	B	x ≤ 1.00
Maryland	20747	2017	1	3 M	F	Emergency room/department (ER/ED)	ER only	<24HR	Midwest	B	x ≤ 1.00
Alaska	2117	2017	1	3 M	M	Emergency room/department (ER/ED)	ER only	<24HR	Midwest	B	x ≤ 1.00
Arizona	2099	2017	1	3 M	M	Outpatient facility	Outpatient	<24HR	Midwest	B	x ≤ 1.00
Maryland	20747	2017	1	3 M	M	Emergency room/department (ER/ED)	Outpatient	<24HR	West	B	x ≤ 1.00
Indiana	31298	2017	1	3 M	F	Emergency room/department (ER/ED)	Outpatient	<24HR	West	A	x ≤ 1.00
North Carolina	21013	2017	1	3 M	M	Emergency room/department (ER/ED)	Outpatient	<24HR	West	A	x ≤ 1.00
Georgia	21119	2017	1	3 M	F	Other	NA	NA	West	QNS	x ≤ 1.00
Arizona	8272	2017	2	3 M	M	Other	Inpatient	>24HR	Midwest	B	x ≤ 1.00
Maryland	20747	2017	2	3 M	M	Emergency room/department (ER/ED)	Outpatient	<24HR	Midwest	B	x ≤ 1.00
North Carolina	21013	2017	2	3 M	M	Other	Outpatient	<24HR	Midwest	B	x ≤ 1.00
Washington	25180	2017	2	3 M	F	Emergency room/department (ER/ED)	Inpatient	<24HR	Puerto Rico	B	x ≤ 1.00
Puerto Rico	31520	2017	2	3 M	F	Emergency room/department (ER/ED)	Inpatient	<24HR	Puerto Rico	A	x ≤ 1.00
Connecticut	20201	2017	2	3 M	M	Pediatric Ward	Inpatient	>24HR	Puerto Rico	B	x ≤ 1.00
North Carolina	21013	2017	2	3 M	M	Pediatric Ward	Inpatient	>24HR	Puerto Rico	B	x ≤ 1.00
New York	20394	2017	2	3 M	M	Pediatric Intensive Care Unit (PICU)	Inpatient	>24HR	Midwest	B	x ≤ 1.00
New York	20394	2017	2	3 M	F	Pediatric Intensive Care Unit (PICU)	Inpatient	>24HR	Midwest	A	x ≤ 1.00
Arizona	2099	2017	2	3 M	M	Other	Inpatient	>24HR	Midwest	A	x ≤ 1.00
Massachusetts	20098	2017	2	3 M	F	Other	Inpatient	>24HR	Midwest	QNS	x ≤ 1.00
Florida	6061	2017	2	3 M	F	Emergency room/department (ER/ED)	Outpatient	<24HR	Midwest	B	x ≤ 1.00
Pennsylvania	20580	2017	3	3 M	F	Emergency room/department (ER/ED)	Outpatient	<24HR	South	QNS	x ≤ 1.00
Kansas	4048	2017	3	3 M	F	Emergency room/department (ER/ED)	Inpatient	>24HR	South	B	x ≤ 1.00
Texas	2028	2017	3	3 M	M	Emergency room/department (ER/ED)	Outpatient	<24HR	South	A	x ≤ 1.00
Alaska	2117	2017	3	3 M	M	Emergency room/department (ER/ED)	Outpatient	<24HR	South	A	x ≤ 1.00
Texas	5071	2017	3	3 M	M	Emergency room/department (ER/ED)	Inpatient	>24HR	South	QNS	x ≤ 1.00
Arizona	2099	2017	3	3 M	M	Emergency room/department (ER/ED)	Outpatient	<24HR	South	B	x ≤ 1.00
New York	20394	2017	3	3 M	M	Emergency room/department (ER/ED)	Outpatient	<24HR	South	B	x ≤ 1.00
Nebraska	5013	2017	3	3 M	F	Emergency room/department (ER/ED)	Outpatient	<24HR	South	B	x ≤ 1.00
Massachusetts	20098	2017	3	3 M	M	Emergency room/department (ER/ED)	Outpatient	<24HR	West	B	x ≤ 1.00
Ohio	2083	2017	3	3 M	M	Emergency room/department (ER/ED)	Outpatient	<24HR	South	A	x ≤ 1.00
Ohio	2083	2017	3	3 M	M	Emergency room/department (ER/ED)	Outpatient	<24HR	South	A	x ≤ 1.00
Arizona	2099	2017	3	3 M	F	Emergency room/department (ER/ED)	Outpatient	<24HR	South	B	x ≤ 1.00
Georgia	21119	2016	11	4 M	M	Emergency room/department (ER/ED)	Outpatient	<24HR	Northeast	B	x ≤ 1.00
Arizona	8272	2016	11	4 M	M	Emergency room/department (ER/ED)	Outpatient	<24HR	Northeast	B	x ≤ 1.00
Indiana	31298	2016	11	4 M	M	Emergency room/department (ER/ED)	Outpatient	<24HR	Northeast	A	x ≤ 1.00
Missouri	22745	2016	11	4 M	M	Emergency room/department (ER/ED)	Outpatient	<24HR	Northeast	A	x ≤ 1.00
Massachusetts	20098	2016	11	4 M	M	Outpatient facility	Outpatient	<24HR	Northeast	B	x ≤ 1.00
Ohio	2083	2016	12	4 M	F	Other	Outpatient	<24HR	Northeast	B	x ≤ 1.00
Arizona	2099	2016	12	4 M	M	Emergency room/department (ER/ED)	Outpatient	<24HR	Northeast	QNS	x ≤ 1.00
Connecticut	20201	2016	12	4 M	F	Emergency room/department (ER/ED)	Outpatient	<24HR	Northeast	A	x ≤ 1.00
Ohio	2083	2016	12	4 M	F	Emergency room/department (ER/ED)	Outpatient	<24HR	Northeast	A	x ≤ 1.00
Puerto Rico	31520	2016	12	4 M	F	Emergency room/department (ER/ED)	Outpatient	<24HR	Northeast	B	x ≤ 1.00
Massachusetts	20098	2016	12	4 M	F	Emergency room/department (ER/ED)	Outpatient	<24HR	South	B	x ≤ 1.00
Pennsylvania	20580	2016	12	4 M	F	Emergency room/department (ER/ED)	Outpatient	<24HR	South	A	x ≤ 1.00
Ohio	2083	2016	12	4 M	F	Emergency room/department (ER/ED)	Outpatient	<24HR	South	A	x ≤ 1.00
Indiana	31298	2016	12	4 M	M	Emergency room/department (ER/ED)	Outpatient	<24HR	South	A	x ≤ 1.00
Nebraska	5013	2016	12	4 M	F	Other	Outpatient	<24HR	South	A	x ≤ 1.00
Indiana	31298	2016	12	4 M	F	Other	Outpatient	<24HR	Midwest	A	x ≤ 1.00
North Carolina	21013	2016	12	4 M	M	Other	Outpatient	<24HR	Midwest	B	x ≤ 1.00
Alaska	2117	2016	12	4 M	F	Other	Inpatient	>24HR	Midwest	A	x ≤ 1.00
Missouri	22745	2016	12	4 M	F	Emergency room/department (ER/ED)	Outpatient	<24HR	West	A	x ≤ 1.00
New York	20321	2016	12	4 M	M	Emergency room/department (ER/ED)	Outpatient	<24HR	West	B	x ≤ 1.00
California	24834	2016	12	4 M	F	Emergency room/department (ER/ED)	Outpatient	<24HR	West	QNS	x ≤ 1.00
Georgia	21119	2016	12	4 M	M	Other	Inpatient	>24HR	South	B	x ≤ 1.00
Connecticut	20201	2017	1	4 M	F	Emergency room/department (ER/ED)	Outpatient	<24HR	South	B	x ≤ 1.00
Hawaii	24858	2017	1	4 M	F	Emergency room/department (ER/ED)	Outpatient	<24HR	South	A	x ≤ 1.00
Maryland	20747	2017	1	4 M	M	Emergency room/department (ER/ED)	Outpatient	<24HR	South	QNS	x ≤ 1.00
Kansas	4048	2017	1	4 M	M	Other	Outpatient	<24HR	West	B	x ≤ 1.00
Washington	25180	2017	1	4 M	M	Other	Outpatient	<24HR	West	QNS	x ≤ 1.00
Maryland	20747	2017	1	4 M	F	Other	Outpatient	<24HR	Midwest	B	x ≤ 1.00
Alaska	2117	2017	1	4 M	M	Other	Outpatient	<24HR	Midwest	QNS	x ≤ 1.00
Florida	6061	2017	1	4 M	M	Other	Outpatient	<24HR	Midwest	B	x ≤ 1.00
Arizona	2099	2017	1	4 M	F	Outpatient facility	Outpatient	<24HR	Midwest	A	x ≤ 1.00
Connecticut	20201	2017	1	4 M	M	Emergency room/department (ER/ED)	Outpatient	<24HR	West	AB	x ≤ 1.00
Connecticut	20201	2017	1	4 M	M	Emergency room/department (ER/ED)	Outpatient	<24HR	West	B	x ≤ 1.00
North Carolina	21013	2017	1	4 M	M	Emergency room/department (ER/ED)	Outpatient	<24HR	West	B	x ≤ 1.00
Tennessee	9629	2017	1	4 M	M	Outpatient facility	Outpatient	<24HR	West	QNS	x ≤ 1.00
Puerto Rico	31520	2017	1	4 M	F	Emergency room/department (ER/ED)	Outpatient	<24HR	West	A	x ≤ 1.00
Tennessee	9629	2017	1	4 M	M	Emergency room/department (ER/ED)	Outpatient	<24HR	West	B	x ≤ 1.00
Nebraska	5013	2017	2	4 M	M	Other	NA	NA	West	B	x ≤ 1.00
Connecticut	20201	2017	2	4 M	M	Other	Outpatient	<24HR	Midwest	B	x ≤ 1.00
Arizona	2099	2017	2	4 M	M	Pediatric Ward	Inpatient	>24HR	Puerto Rico	A	x ≤ 1.00
Arizona	8272	2017	2	4 M	F	Emergency room/department (ER/ED)	Inpatient	<24HR	Puerto Rico	B	x ≤ 1.00
Pennsylvania	20580	2017	2	4 M	F	Emergency room/department (ER/ED)	Inpatient	<24HR	Puerto Rico	A	x ≤ 1.00
North Carolina	21013	2017	2	4 M	M	Other	Inpatient	>24HR	Puerto Rico	A	x ≤ 1.00
Massachusetts	20098	2017	2	4 M	M	Pediatric Intensive Care Unit (PICU)	Inpatient	>24HR	Midwest	B	x ≤ 1.00
New Mexico	24206	2017	2	4 M	M	Other	Inpatient	>24HR	Midwest	QNS	x ≤ 1.00
Arizona	2099	2017	2	4 M	M	Emergency room/department (ER/ED)	Inpatient	>24HR	Midwest	A	x ≤ 1.00
Arizona	2099	2017	2	4 M	F	Pediatric Intensive Care Unit (PICU)	Inpatient	>24HR	Midwest	A	x ≤ 1.00
North Carolina	21013	2017	2	4 M	M	Other	Inpatient	>24HR	Midwest	A	x ≤ 1.00
Nebraska	5013	2017	3	4 M	F	Emergency room/department (ER/ED)	Inpatient	>24HR	South	A	x ≤ 1.00
Nebraska	5013	2017	3	4 M	M	Emergency room/department (ER/ED)	Outpatient	<24HR	South	B	x ≤ 1.00
Kansas	4048	2017	3	4 M	M	Other	NA	NA	South	A	x ≤ 1.00
Missouri	22745	2017	3	4 M	M	Emergency room/department (ER/ED)	Outpatient	<24HR	South	A	x ≤ 1.00
Massachusetts	20098	2017	3	4 M	M	Emergency room/department (ER/ED)	Outpatient	<24HR	South	B	x ≤ 1.00
Kansas	4048	2017	3	4 M	M	Emergency room/department (ER/ED)	Outpatient	<24HR	South	A	x ≤ 1.00
Texas	5071	2017	3	4 M	M	Emergency room/department (ER/ED)	Outpatient	<24HR	South	A	x ≤ 1.00
Nebraska	5013	2017	3	4 M	M	Emergency room/department (ER/ED)	Outpatient	<24HR	South	B	x ≤ 1.00
Connecticut	20201	2017	3	4 M	F	Emergency room/department (ER/ED)	Outpatient	<24HR	South	B	x ≤ 1.00
Nebraska	5013	2017	3	4 M	F	Emergency room/department (ER/ED)	Outpatient	<24HR	South	B	x ≤ 1.00
Arizona	2099	2017	3	4 M	M	Other	Inpatient	>24HR	West	A	x ≤ 1.00
Ohio	2083	2017	3	4 M	F	Other	Inpatient	>24HR	West	A	x ≤ 1.00
Georgia	21119	2017	3	4 M	M	Emergency room/department (ER/ED)	Outpatient	<24HR	South	B	x ≤ 1.00
Georgia	21119	2016	11	5 M	M	Pediatric Intensive Care Unit (PICU)	Inpatient	>24HR	Northeast	A	x ≤ 1.00
Nebraska	5013	2016	11	5 M	M	Emergency room/department (ER/ED)	Outpatient	<24HR	Northeast	A	x ≤ 1.00
Missouri	22745	2016	11	5 M	F	Emergency room/department (ER/ED)	Outpatient	<24HR	South	QNS	x ≤ 1.00
Texas	2028	2016	11	5 M	F	Other	Inpatient	>24HR	South	QNS	x ≤ 1.00
Arizona	8272	2016	11	5 M	M	Other	Inpatient	>24HR	South	QNS	x ≤ 1.00
Ohio	2083	2016	11	5 M	M	Emergency room/department (ER/ED)	Inpatient	>24HR	Northeast	B	x ≤ 1.00
Arizona	2099	2016	11	5 M	F	Outpatient facility	Outpatient	<24HR	Northeast	B	x ≤ 1.00
Kansas	4048	2016	11	5 M	M	Outpatient facility	Outpatient	<24HR	Northeast	B	x ≤ 1.00
Texas	5071	2016	12	5 M	F	Emergency room/department (ER/ED)	Outpatient	<24HR	Northeast	A	x ≤ 1.00
Massachusetts	20098	2016	12	5 M	M	Emergency room/department (ER/ED)	Outpatient	<24HR	Northeast	B	x ≤ 1.00
Puerto Rico	31520	2016	12	5 M	M	Emergency room/department (ER/ED)	Outpatient	<24HR	South	A	x ≤ 1.00
Hawaii	24858	2016	12	5 M	M	Other	Outpatient	<24HR	Midwest	QNS	x ≤ 1.00
California	24834	2016	12	5 M	F	Emergency room/department (ER/ED)	Outpatient	<24HR	West	B	x ≤ 1.00
Kansas	4048	2016	12	5 M	M	Emergency room/department (ER/ED)	Outpatient	<24HR	South	QNS	x ≤ 1.00
Kansas	4048	2016	12	5 M	M	Emergency room/department (ER/ED)	Inpatient	>24HR	South	B	x ≤ 1.00
Washington	25180	2016	12	5 M	M	Emergency room/department (ER/ED)	Outpatient	<24HR	South	A	x ≤ 1.00
Massachusetts	20098	2017	1	5 M	M	Emergency room/department (ER/ED)	Outpatient	<24HR	South	A	x ≤ 1.00
Pennsylvania	20580	2017	1	5 M	F	Emergency room/department (ER/ED)	Outpatient	<24HR	South	QNS	x ≤ 1.00
Arizona	2099	2017	1	5 M	M	Other	Inpatient	>24HR	West	B	x ≤ 1.00
Texas	5071	2017	1	5 M	M	Other	Outpatient	<24HR	West	QNS	x ≤ 1.00
Florida	6061	2017	1	5 M	M	Other	Outpatient	<24HR	West	A	x ≤ 1.00
New York	20394	2017	1	5 M	F	Emergency room/department (ER/ED)	ER only	<24HR	Midwest	B	x ≤ 1.00
New York	20394	2017	1	5 M	M	Emergency room/department (ER/ED)	ER only	<24HR	Midwest	B	x ≤ 1.00
Arizona	2099	2017	1	5 M	M	Emergency room/department (ER/ED)	Outpatient	<24HR	West	QNS	x ≤ 1.00
Hawaii	24858	2017	1	5 M	M	Emergency room/department (ER/ED)	Outpatient	<24HR	West	B	x ≤ 1.00
Arizona	8272	2017	1	5 M	M	Emergency room/department (ER/ED)	Outpatient	<24HR	West	A	x ≤ 1.00
Texas	2028	2017	1	5 M	F	Emergency room/department (ER/ED)	Outpatient	<24HR	West	B	x ≤ 1.00
Hawaii	24858	2017	1	5 M	M	Emergency room/department (ER/ED)	Outpatient	<24HR	West	A	x ≤ 1.00
Alaska	2117	2017	2	5 M	M	Other	Outpatient	<24HR	Midwest	B	x ≤ 1.00
Alaska	2117	2017	2	5 M	M	Emergency room/department (ER/ED)	Outpatient	<24HR	Midwest	B	x ≤ 1.00
Arizona	8272	2017	2	5 M	F	Emergency room/department (ER/ED)	Inpatient	<24HR	Puerto Rico	QNS	x ≤ 1.00
New York	20394	2017	2	5 M	F	Pediatric Ward	Inpatient	>24HR	Puerto Rico	B	x ≤ 1.00
New York	20394	2017	2	5 M	M	Other	Inpatient	>24HR	Midwest	QNS	x ≤ 1.00
Washington	25180	2017	2	5 M	M	Other	Inpatient	>24HR	Midwest	B	x ≤ 1.00
Washington	25180	2017	2	5 M	M	Other	Outpatient	<24HR	Midwest	A	x ≤ 1.00
Missouri	22745	2017	2	5 M	F	Other	Outpatient	<24HR	Midwest	A	x ≤ 1.00
Texas	5071	2017	3	5 M	M	Emergency room/department (ER/ED)	Inpatient	>24HR	South	B	x ≤ 1.00
New Mexico	24206	2017	3	5 M	M	Emergency room/department (ER/ED)	Inpatient	>24HR	South	A	x ≤ 1.00
Maryland	20747	2017	3	5 M	F	Emergency room/department (ER/ED)	Outpatient	<24HR	South	B	x ≤ 1.00
Indiana	31298	2017	3	5 M	M	Emergency room/department (ER/ED)	Outpatient	<24HR	South	A	x ≤ 1.00
New Mexico	24206	2017	3	5 M	M	Emergency room/department (ER/ED)	Outpatient	<24HR	West	A	x ≤ 1.00
Missouri	22745	2017	3	5 M	M	Emergency room/department (ER/ED)	Outpatient	<24HR	South	B	x ≤ 1.00
Connecticut	20201	2017	3	5 M	M	Emergency room/department (ER/ED)	Outpatient	<24HR	South	QNS	x ≤ 1.00
Florida	6061	2017	3	5 M	M	Emergency room/department (ER/ED)	Outpatient	<24HR	South	B	x ≤ 1.00
Nebraska	5013	2016	11	6 M	M	Emergency room/department (ER/ED)	Outpatient	<24HR	Northeast	A	x ≤ 1.00
Georgia	21119	2016	11	6 M	M	Pediatric Intensive Care Unit (PICU)	Inpatient	>24HR	Northeast	A	x ≤ 1.00
Texas	2028	2016	11	6 M	M	Emergency room/department (ER/ED)	Outpatient	<24HR	Northeast	B	x ≤ 1.00
Missouri	22745	2016	11	6 M	F	Other	Inpatient	>24HR	South	QNS	x ≤ 1.00
Massachusetts	20098	2016	11	6 M	M	Outpatient facility	Outpatient	<24HR	Northeast	B	x ≤ 1.00
Pennsylvania	20580	2016	11	6 M	M	Outpatient facility	Outpatient	<24HR	Northeast	B	x ≤ 1.00
Ohio	2083	2016	12	6 M	F	Emergency room/department (ER/ED)	Outpatient	<24HR	Northeast	QNS	x ≤ 1.00
Nebraska	5013	2016	12	6 M	M	Emergency room/department (ER/ED)	Outpatient	<24HR	South	A	x ≤ 1.00
Texas	2028	2016	12	6 M	F	Outpatient facility	Outpatient	<24HR	South	A	x ≤ 1.00
Pennsylvania	20580	2016	12	6 M	F	Other	Outpatient	<24HR	Midwest	QNS	x ≤ 1.00
Hawaii	24858	2016	12	6 M	M	Other	Inpatient	>24HR	Midwest	B	x ≤ 1.00
Kansas	4048	2016	12	6 M	F	Emergency room/department (ER/ED)	Outpatient	<24HR	South	B	x ≤ 1.00
Tennessee	9629	2016	12	6 M	F	Emergency room/department (ER/ED)	Outpatient	<24HR	South	A	x ≤ 1.00
Connecticut	20201	2017	1	6 M	M	Other	Outpatient	<24HR	South	B	x ≤ 1.00
New York	20394	2017	1	6 M	M	Emergency room/department (ER/ED)	Outpatient	<24HR	South	B	x ≤ 1.00
Pennsylvania	20580	2017	1	6 M	F	Emergency room/department (ER/ED)	Outpatient	<24HR	South	B	x ≤ 1.00
Texas	5071	2017	1	6 M	M	Other	Outpatient	<24HR	West	B	x ≤ 1.00
Florida	6061	2017	1	6 M	M	Emergency room/department (ER/ED)	ER only	<24HR	Midwest	B	x ≤ 1.00
Kansas	4048	2017	1	6 M	F	Other	Outpatient	<24HR	West	B	x ≤ 1.00
Missouri	22745	2017	1	6 M	M	Emergency room/department (ER/ED)	Outpatient	<24HR	West	B	x ≤ 1.00
Arizona	8272	2017	1	6 M	F	Outpatient facility	Outpatient	<24HR	West	B	x ≤ 1.00
Puerto Rico	31520	2017	1	6 M	F	Other	Outpatient	<24HR	West	B	x ≤ 1.00
Kansas	4048	2017	2	6 M	M	Other	NA	NA	West	A	x ≤ 1.00
Tennessee	9629	2017	2	6 M	F	Pediatric Ward	Inpatient	>24HR	Puerto Rico	B	x ≤ 1.00
Arizona	8272	2017	2	6 M	M	Pediatric Ward	Inpatient	>24HR	Puerto Rico	A	x ≤ 1.00
New York	20321	2017	2	6 M	M	Pediatric Ward	Inpatient	>24HR	Puerto Rico	B	x ≤ 1.00
Arizona	2099	2017	2	6 M	M	Emergency room/department (ER/ED)	Outpatient	<24HR	Puerto Rico	B	x ≤ 1.00
Florida	6061	2017	2	6 M	M	Pediatric Intensive Care Unit (PICU)	Inpatient	>24HR	Midwest	A	x ≤ 1.00
Ohio	2083	2017	2	6 M	M	Other	Inpatient	<24HR	Midwest	A	x ≤ 1.00
Tennessee	9629	2017	2	6 M	F	Other	Inpatient	>24HR	Midwest	B	x ≤ 1.00
New York	20321	2017	2	6 M	M	Pediatric Intensive Care Unit (PICU)	Inpatient	>24HR	Midwest	A	x ≤ 1.00
Puerto Rico	31520	2017	2	6 M	M	Pediatric Intensive Care Unit (PICU)	Inpatient	>24HR	Midwest	QNS	x ≤ 1.00
New York	20394	2017	3	6 M	M	Other	Inpatient	>24HR	Midwest	A	x ≤ 1.00
Massachusetts	20098	2017	3	6 M	F	Emergency room/department (ER/ED)	Inpatient	>24HR	South	B	x ≤ 1.00
Arizona	2099	2017	3	6 M	F	Emergency room/department (ER/ED)	Outpatient	<24HR	South	A	x ≤ 1.00
Texas	5071	2017	3	6 M	F	Emergency room/department (ER/ED)	Outpatient	<24HR	South	A	x ≤ 1.00
Texas	5071	2017	3	6 M	F	Emergency room/department (ER/ED)	Outpatient	<24HR	South	B	x ≤ 1.00
Arizona	8272	2017	3	6 M	F	Other	Outpatient	<24HR	West	B	x ≤ 1.00
Missouri	22745	2017	3	6 M	F	Emergency room/department (ER/ED)	Outpatient	<24HR	West	B	x ≤ 1.00
Indiana	31298	2017	3	6 M	M	Emergency room/department (ER/ED)	Outpatient	<24HR	West	B	x ≤ 1.00
Massachusetts	20098	2017	3	6 M	F	Pediatric Intensive Care Unit (PICU)	Inpatient	>24HR	West	A	x ≤ 1.00
New Mexico	24206	2017	3	6 M	F	Emergency room/department (ER/ED)	Outpatient	<24HR	South	A	x ≤ 1.00
Georgia	21119	2016	11	7 M	F	Emergency room/department (ER/ED)	Outpatient	<24HR	Northeast	QNS	x ≤ 1.00
Texas	5071	2016	11	7 M	M	Emergency room/department (ER/ED)	Outpatient	<24HR	Northeast	QNS	x ≤ 1.00
Missouri	22745	2016	11	7 M	F	Pediatric Intensive Care Unit (PICU)	Inpatient	>24HR	South	QNS	x ≤ 1.00
Texas	2028	2016	11	7 M	F	Other	Inpatient	NA	Northeast	QNS	x ≤ 1.00
Pennsylvania	20580	2016	12	7 M	M	Other	Outpatient	<24HR	Northeast	B	x ≤ 1.00
Maryland	20747	2016	12	7 M	F	Other	Inpatient	>24HR	Northeast	B	x ≤ 1.00
Washington	25180	2016	12	7 M	F	Emergency room/department (ER/ED)	Outpatient	<24HR	Northeast	B	x ≤ 1.00
Texas	2028	2016	12	7 M	M	Emergency room/department (ER/ED)	Outpatient	<24HR	South	A	x ≤ 1.00
Pennsylvania	20580	2016	12	7 M	F	ICU (other than PICU)	Inpatient	>24HR	Midwest	QNS	x ≤ 1.00
Tennessee	9629	2016	12	7 M	M	Emergency room/department (ER/ED)	Outpatient	<24HR	West	A	x ≤ 1.00
North Carolina	21013	2016	12	7 M	M	Emergency room/department (ER/ED)	Inpatient	>24HR	South	A	x ≤ 1.00
Washington	25180	2016	12	7 M	M	Emergency room/department (ER/ED)	Inpatient	>24HR	South	QNS	x ≤ 1.00
Pennsylvania	20580	2017	1	7 M	F	Emergency room/department (ER/ED)	Outpatient	<24HR	South	B	x ≤ 1.00
California	24834	2017	1	7 M	F	Emergency room/department (ER/ED)	Outpatient	<24HR	South	B	x ≤ 1.00
Texas	5071	2017	1	7 M	F	Other	Outpatient	<24HR	West	A	x ≤ 1.00
Texas	5071	2017	1	7 M	M	Other	Outpatient	<24HR	West	A	x ≤ 1.00
North Carolina	21013	2017	1	7 M	F	Emergency room/department (ER/ED)	Outpatient	<24HR	West	A	x ≤ 1.00
New York	20321	2017	1	7 M	M	Emergency room/department (ER/ED)	Outpatient	<24HR	West	B	x ≤ 1.00
Missouri	22745	2017	1	7 M	F	Other	NA	NA	West	B	x ≤ 1.00
Connecticut	20201	2017	2	7 M	F	Emergency room/department (ER/ED)	Inpatient	>24HR	Midwest	A	x ≤ 1.00
Massachusetts	20098	2017	2	7 M	M	Other	Outpatient	<24HR	Midwest	B	x ≤ 1.00
Massachusetts	20098	2017	2	7 M	F	Emergency room/department (ER/ED)	Outpatient	<24HR	Midwest	A	x ≤ 1.00
Massachusetts	20098	2017	2	7 M	M	Emergency room/department (ER/ED)	Outpatient	<24HR	Midwest	A	x ≤ 1.00
Pennsylvania	20580	2017	3	7 M	F	ICU (other than PICU)	Inpatient	>24HR	South	B	x ≤ 1.00
Arizona	8272	2017	3	7 M	M	Emergency room/department (ER/ED)	Outpatient	<24HR	South	B	x ≤ 1.00
New York	20394	2017	3	7 M	M	Emergency room/department (ER/ED)	Outpatient	<24HR	South	B	x ≤ 1.00
Texas	5071	2017	3	7 M	M	Emergency room/department (ER/ED)	Inpatient	<24HR	South	B	x ≤ 1.00
Indiana	31298	2017	3	7 M	M	Emergency room/department (ER/ED)	Outpatient	<24HR	South	A	x ≤ 1.00
Tennessee	9629	2017	3	7 M	F	Other	Inpatient	>24HR	West	QNS	x ≤ 1.00
Ohio	2083	2017	3	7 M	F	Emergency room/department (ER/ED)	Outpatient	<24HR	South	B	x ≤ 1.00
Ohio	2083	2017	3	7 M	F	Emergency room/department (ER/ED)	Outpatient	<24HR	South	B	x ≤ 1.00
Texas	2028	2017	3	7 M	M	Emergency room/department (ER/ED)	Outpatient	<24HR	South	QNS	x ≤ 1.00
Maryland	20747	2016	11	8 M	M	Emergency room/department (ER/ED)	Outpatient	<24HR	Northeast	A	x ≤ 1.00
Washington	25180	2016	11	8 M	M	Emergency room/department (ER/ED)	Outpatient	<24HR	Northeast	A	x ≤ 1.00
Indiana	31298	2016	11	8 M	F	Emergency room/department (ER/ED)	Outpatient	<24HR	Northeast	A	x ≤ 1.00
California	24834	2016	11	8 M	M	Other	Inpatient	>24HR	Northeast	B	x ≤ 1.00
Tennessee	9629	2016	11	8 M	M	Other	Inpatient	>24HR	Northeast	A	x ≤ 1.00
Maryland	20747	2016	11	8 M	M	Emergency room/department (ER/ED)	Outpatient	<24HR	Northeast	B	x ≤ 1.00
Texas	2028	2016	11	8 M	F	Outpatient facility	Outpatient	<24HR	Northeast	A	x ≤ 1.00
Texas	5071	2016	12	8 M	M	Emergency room/department (ER/ED)	Outpatient	<24HR	Northeast	B	x ≤ 1.00
Indiana	31298	2016	12	8 M	F	Emergency room/department (ER/ED)	Outpatient	<24HR	South	B	x ≤ 1.00
Arizona	8272	2016	12	8 M	F	Other	Outpatient	<24HR	Midwest	A	x ≤ 1.00
New York	20394	2016	12	8 M	M	Emergency room/department (ER/ED)	Inpatient	<24HR	Midwest	QNS	x ≤ 1.00
Hawaii	24858	2016	12	8 M	M	Emergency room/department (ER/ED)	Inpatient	>24HR	Midwest	B	x ≤ 1.00
Kansas	4048	2016	12	8 M	M	Other	Inpatient	>24HR	Midwest	B	x ≤ 1.00
Texas	2028	2016	12	8 M	M	Other	Outpatient	<24HR	Midwest	A	x ≤ 1.00
Georgia	21119	2016	12	8 M	M	Emergency room/department (ER/ED)	Inpatient	>24HR	South	B	x ≤ 1.00
Washington	25180	2016	12	8 M	F	Emergency room/department (ER/ED)	Outpatient	<24HR	South	B	x ≤ 1.00
Massachusetts	20098	2017	1	8 M	M	Other	Inpatient	>24HR	South	QNS	x ≤ 1.00
Connecticut	20201	2017	1	8 M	M	Emergency room/department (ER/ED)	Outpatient	<24HR	South	B	x ≤ 1.00
Pennsylvania	20580	2017	1	8 M	F	Emergency room/department (ER/ED)	Outpatient	<24HR	South	A	x ≤ 1.00
Pennsylvania	20580	2017	1	8 M	M	Emergency room/department (ER/ED)	Outpatient	<24HR	South	B	x ≤ 1.00
Maryland	20747	2017	1	8 M	M	Emergency room/department (ER/ED)	Outpatient	<24HR	South	B	x ≤ 1.00
Ohio	2083	2017	1	8 M	M	Emergency room/department (ER/ED)	Outpatient	<24HR	South	QNS	x ≤ 1.00
Puerto Rico	31520	2017	1	8 M	M	Emergency room/department (ER/ED)	Outpatient	<24HR	West	B	x ≤ 1.00
Indiana	31298	2017	1	8 M	F	Emergency room/department (ER/ED)	Outpatient	<24HR	West	B	x ≤ 1.00
New York	20321	2017	1	8 M	M	Other	Outpatient	<24HR	West	A	x ≤ 1.00
Texas	2028	2017	1	8 M	M	Emergency room/department (ER/ED)	Outpatient	<24HR	West	A	x ≤ 1.00
New York	20394	2017	2	8 M	F	Other	Outpatient	<24HR	Midwest	B	x ≤ 1.00
Ohio	2083	2017	2	8 M	M	Emergency room/department (ER/ED)	Outpatient	<24HR	Midwest	B	x ≤ 1.00
Texas	5071	2017	2	8 M	M	Pediatric Ward	Inpatient	>24HR	Puerto Rico	B	x ≤ 1.00
New York	20394	2017	2	8 M	M	Pediatric Ward	Inpatient	>24HR	Puerto Rico	B	x ≤ 1.00
Arizona	2099	2017	2	8 M	F	Other	Inpatient	>24HR	Midwest	B	x ≤ 1.00
Arizona	2099	2017	2	8 M	F	Other	Outpatient	<24HR	Midwest	A	x ≤ 1.00
Arizona	8272	2017	3	8 M	M	Emergency room/department (ER/ED)	Outpatient	<24HR	South	B	x ≤ 1.00
Washington	25180	2017	3	8 M	F	Emergency room/department (ER/ED)	Outpatient	<24HR	South	B	x ≤ 1.00
New Mexico	24206	2017	3	8 M	M	Emergency room/department (ER/ED)	Outpatient	<24HR	South	B	x ≤ 1.00
Missouri	22745	2017	3	8 M	F	Emergency room/department (ER/ED)	Outpatient	<24HR	South	B	x ≤ 1.00
Massachusetts	20098	2017	3	8 M	F	Emergency room/department (ER/ED)	Outpatient	<24HR	South	QNS	x ≤ 1.00
Georgia	21119	2016	11	9 M	M	Emergency room/department (ER/ED)	Outpatient	<24HR	Northeast	A	x ≤ 1.00
Indiana	31298	2016	11	9 M	M	Emergency room/department (ER/ED)	Outpatient	<24HR	Northeast	A	x ≤ 1.00
Pennsylvania	20580	2016	11	9 M	F	Other	Inpatient	>24HR	South	QNS	x ≤ 1.00
Missouri	22745	2016	11	9 M	F	Outpatient facility	Outpatient	<24HR	Northeast	B	x ≤ 1.00
Connecticut	20201	2016	12	9 M	F	Other	Outpatient	<24HR	Northeast	B	x ≤ 1.00
Puerto Rico	31520	2016	12	9 M	M	Emergency room/department (ER/ED)	Outpatient	<24HR	Northeast	B	x ≤ 1.00
Indiana	31298	2016	12	9 M	M	Emergency room/department (ER/ED)	Outpatient	<24HR	Northeast	A	x ≤ 1.00
Nebraska	5013	2016	12	9 M	F	Emergency room/department (ER/ED)	Outpatient	<24HR	South	A	x ≤ 1.00
Nebraska	5013	2016	12	9 M	M	Emergency room/department (ER/ED)	Outpatient	<24HR	South	A	x ≤ 1.00
North Carolina	21013	2016	12	9 M	M	Other	Outpatient	<24HR	Midwest	B	x ≤ 1.00
New York	20321	2016	12	9 M	F	Emergency room/department (ER/ED)	Outpatient	<24HR	West	QNS	x ≤ 1.00
California	24834	2016	12	9 M	M	Emergency room/department (ER/ED)	Outpatient	<24HR	South	B	x ≤ 1.00
Ohio	2083	2017	1	9 M	M	Emergency room/department (ER/ED)	Outpatient	<24HR	South	A	x ≤ 1.00
Ohio	2083	2017	1	9 M	M	Emergency room/department (ER/ED)	Outpatient	<24HR	South	B	x ≤ 1.00
North Carolina	21013	2017	1	9 M	M	Emergency room/department (ER/ED)	Inpatient	>24HR	South	B	x ≤ 1.00
Florida	6061	2017	1	9 M	M	Emergency room/department (ER/ED)	ER only	<24HR	Midwest	B	x ≤ 1.00
Pennsylvania	20580	2017	1	9 M	M	Emergency room/department (ER/ED)	ER only	<24HR	Midwest	B	x ≤ 1.00
Tennessee	9629	2017	1	9 M	M	Emergency room/department (ER/ED)	Outpatient	<24HR	Midwest	AB	x ≤ 1.00
North Carolina	21013	2017	1	9 M	M	Emergency room/department (ER/ED)	Outpatient	<24HR	West	B	x ≤ 1.00
North Carolina	21013	2017	1	9 M	M	Pediatric Intensive Care Unit (PICU)	Outpatient	<24HR	West	B	x ≤ 1.00
Tennessee	9629	2017	1	9 M	F	Other	NA	NA	West	A	x ≤ 1.00
Georgia	21119	2017	1	9 M	F	Other	NA	NA	West	QNS	x ≤ 1.00
New Mexico	24206	2017	2	9 M	M	Emergency room/department (ER/ED)	Outpatient	<24HR	Midwest	QNS	x ≤ 1.00
Indiana	31298	2017	2	9 M	M	Pediatric Ward	Inpatient	>24HR	Puerto Rico	A	x ≤ 1.00
Texas	5071	2017	2	9 M	F	Emergency room/department (ER/ED)	Inpatient	<24HR	Puerto Rico	B	x ≤ 1.00
Texas	5071	2017	2	9 M	M	Emergency room/department (ER/ED)	Inpatient	<24HR	Puerto Rico	B	x ≤ 1.00
North Carolina	21013	2017	2	9 M	F	Outpatient facility	Outpatient	<24HR	Midwest	A	x ≤ 1.00
Georgia	21119	2017	2	9 M	M	Other	Outpatient	<24HR	Midwest	B	x ≤ 1.00
Arizona	8272	2017	2	9 M	F	Other	Inpatient	<24HR	Midwest	B	x ≤ 1.00
New Mexico	24206	2017	2	9 M	M	Other	Outpatient	<24HR	Midwest	A	x ≤ 1.00
Texas	5071	2017	3	9 M	F	Emergency room/department (ER/ED)	Outpatient	<24HR	South	A	x ≤ 1.00
Arizona	8272	2017	3	9 M	M	Emergency room/department (ER/ED)	Outpatient	<24HR	South	B	x ≤ 1.00
Missouri	22745	2017	3	9 M	M	Other	Inpatient	>24HR	West	B	x ≤ 1.00
Texas	2028	2017	3	9 M	F	Emergency room/department (ER/ED)	Outpatient	<24HR	South	B	x ≤ 1.00
Texas	5071	2016	11	10 M	F	Emergency room/department (ER/ED)	Inpatient	>24HR	Northeast	A	x ≤ 1.00
Hawaii	24858	2016	11	10 M	F	Emergency room/department (ER/ED)	Outpatient	<24HR	Northeast	A	x ≤ 1.00
Maryland	20747	2016	11	10 M	M	Pediatric Intensive Care Unit (PICU)	Inpatient	>24HR	Northeast	A	x ≤ 1.00
Hawaii	24858	2016	11	10 M	F	Emergency room/department (ER/ED)	Outpatient	<24HR	Northeast	A	x ≤ 1.00
Missouri	22745	2016	11	10 M	F	Other	Inpatient	>24HR	South	QNS	x ≤ 1.00
Florida	6061	2016	11	10 M	F	Other	Inpatient	>24HR	Northeast	A	x ≤ 1.00
Massachusetts	20098	2016	11	10 M	M	Emergency room/department (ER/ED)	Outpatient	<24HR	Northeast	A	x ≤ 1.00
California	24834	2016	12	10 M	M	Emergency room/department (ER/ED)	Outpatient	<24HR	Northeast	A	x ≤ 1.00
Hawaii	24858	2016	12	10 M	F	Emergency room/department (ER/ED)	Outpatient	<24HR	South	A	x ≤ 1.00
North Carolina	21013	2016	12	10 M	M	Emergency room/department (ER/ED)	Outpatient	<24HR	West	B	x ≤ 1.00
Florida	6061	2016	12	10 M	M	Emergency room/department (ER/ED)	Outpatient	<24HR	West	B	x ≤ 1.00
California	24834	2016	12	10 M	F	Emergency room/department (ER/ED)	Outpatient	<24HR	West	B	x ≤ 1.00
Connecticut	20201	2017	1	10 M	F	Emergency room/department (ER/ED)	Outpatient	<24HR	South	B	x ≤ 1.00
Ohio	2083	2017	1	10 M	F	Other	Inpatient	>24HR	West	B	x ≤ 1.00
Pennsylvania	20580	2017	1	10 M	F	Other	NA	NA	West	B	x ≤ 1.00
Nebraska	5013	2017	1	10 M	M	Emergency room/department (ER/ED)	ER only	<24HR	Midwest	B	x ≤ 1.00
New York	20394	2017	1	10 M	F	Other	Outpatient	<24HR	Midwest	B	x ≤ 1.00
Alaska	2117	2017	1	10 M	M	Emergency room/department (ER/ED)	Outpatient	<24HR	West	AB	x ≤ 1.00
California	24834	2017	1	10 M	M	Emergency room/department (ER/ED)	Outpatient	<24HR	West	A	x ≤ 1.00
Puerto Rico	31520	2017	1	10 M	F	Emergency room/department (ER/ED)	Outpatient	<24HR	West	A	x ≤ 1.00
Tennessee	9629	2017	1	10 M	F	Emergency room/department (ER/ED)	Outpatient	<24HR	West	A	x ≤ 1.00
Florida	6061	2017	2	10 M	M	Emergency room/department (ER/ED)	Inpatient	<24HR	Puerto Rico	B	x ≤ 1.00
Indiana	31298	2017	2	10 M	M	Emergency room/department (ER/ED)	Inpatient	<24HR	Puerto Rico	B	x ≤ 1.00
Washington	25180	2017	2	10 M	M	Pediatric Intensive Care Unit (PICU)	Inpatient	>24HR	Midwest	B	x ≤ 1.00
Tennessee	9629	2017	2	10 M	M	Other	Inpatient	<24HR	Midwest	QNS	x ≤ 1.00
Connecticut	20201	2017	2	10 M	M	Other	Inpatient	>24HR	Midwest	QNS	x ≤ 1.00
Massachusetts	20098	2017	2	10 M	M	Pediatric Intensive Care Unit (PICU)	Inpatient	>24HR	Midwest	B	x ≤ 1.00
Kansas	4048	2017	3	10 M	M	Emergency room/department (ER/ED)	Inpatient	>24HR	South	B	x ≤ 1.00
Texas	5071	2017	3	10 M	M	Emergency room/department (ER/ED)	Outpatient	<24HR	South	A	x ≤ 1.00
Indiana	31298	2016	11	11 M	M	Emergency room/department (ER/ED)	Inpatient	>24HR	Northeast	QNS	x ≤ 1.00
Nebraska	5013	2016	11	11 M	M	Emergency room/department (ER/ED)	Outpatient	<24HR	Northeast	A	x ≤ 1.00
Maryland	20747	2016	11	11 M	M	Pediatric Intensive Care Unit (PICU)	Inpatient	>24HR	South	QNS	x ≤ 1.00
Massachusetts	20098	2016	11	11 M	F	Outpatient facility	Outpatient	<24HR	Northeast	A	x ≤ 1.00
Texas	5071	2016	12	11 M	F	Outpatient facility	Outpatient	<24HR	Northeast	B	x ≤ 1.00
Texas	5071	2016	12	11 M	M	Other	Inpatient	>24HR	Northeast	QNS	x ≤ 1.00
Puerto Rico	31520	2016	12	11 M	F	Emergency room/department (ER/ED)	Outpatient	<24HR	South	A	x ≤ 1.00
Arizona	8272	2016	12	11 M	M	Emergency room/department (ER/ED)	Outpatient	<24HR	South	A	x ≤ 1.00
New York	20394	2016	12	11 M	F	Emergency room/department (ER/ED)	Outpatient	<24HR	West	A	x ≤ 1.00
Alaska	2117	2017	1	11 M	F	Emergency room/department (ER/ED)	Outpatient	<24HR	South	A	x ≤ 1.00
Washington	25180	2017	1	11 M	F	Emergency room/department (ER/ED)	Outpatient	<24HR	South	QNS	x ≤ 1.00
California	24834	2017	1	11 M	M	Other	Inpatient	>24HR	West	AB	x ≤ 1.00
Arizona	8272	2017	1	11 M	M	Emergency room/department (ER/ED)	Outpatient	<24HR	West	B	x ≤ 1.00
Pennsylvania	20580	2017	2	11 M	F	Other	NA	NA	West	A	x ≤ 1.00
Massachusetts	20098	2017	2	11 M	M	Other	Outpatient	<24HR	Midwest	B	x ≤ 1.00
New York	20321	2017	2	11 M	F	Other	Outpatient	<24HR	Midwest	A	x ≤ 1.00
New York	20394	2017	3	11 M	M	Other	Outpatient	<24HR	Midwest	B	x ≤ 1.00
Kansas	4048	2017	3	11 M	F	Emergency room/department (ER/ED)	Outpatient	<24HR	South	B	x ≤ 1.00
Maryland	20747	2017	3	11 M	M	Emergency room/department (ER/ED)	Outpatient	<24HR	South	A	x ≤ 1.00
Maryland	20747	2017	3	11 M	F	Emergency room/department (ER/ED)	Outpatient	<24HR	South	A	x ≤ 1.00
Nebraska	5013	2016	11	1	M	Emergency room/department (ER/ED)	Outpatient	<24HR	Northeast	A	x ≤ 1.00
Hawaii	24858	2016	11	1	M	Emergency room/department (ER/ED)	Outpatient	<24HR	Northeast	A	x ≤ 1.00
Massachusetts	20098	2016	11	1	F	Emergency room/department (ER/ED)	Outpatient	<24HR	Northeast	A	x ≤ 1.00
Puerto Rico	31520	2016	12	1	M	Emergency room/department (ER/ED)	Outpatient	<24HR	Northeast	A	x ≤ 1.00
Connecticut	20201	2016	12	1	F	Emergency room/department (ER/ED)	Inpatient	<24HR	Midwest	A	x ≤ 1.00
Florida	6061	2016	12	1	M	Emergency room/department (ER/ED)	Outpatient	<24HR	West	A	x ≤ 1.00
Missouri	22745	2016	12	1	M	Emergency room/department (ER/ED)	Outpatient	<24HR	West	B	x ≤ 1.00
Florida	6061	2016	12	1	F	Emergency room/department (ER/ED)	Outpatient	<24HR	West	A	x ≤ 1.00
California	24834	2016	12	1	F	Emergency room/department (ER/ED)	Inpatient	>24HR	South	B	x ≤ 1.00
Pennsylvania	20580	2017	1	1	F	Emergency room/department (ER/ED)	Outpatient	<24HR	South	QNS	x ≤ 1.00
Ohio	2083	2017	1	1	M	Emergency room/department (ER/ED)	Outpatient	<24HR	South	B	x ≤ 1.00
Kansas	4048	2017	1	1	F	Emergency room/department (ER/ED)	Outpatient	<24HR	South	B	x ≤ 1.00
Kansas	4048	2017	1	1	F	Emergency room/department (ER/ED)	Outpatient	<24HR	South	B	x ≤ 1.00
Kansas	4048	2017	1	1	F	Emergency room/department (ER/ED)	Outpatient	<24HR	South	B	x ≤ 1.00
Florida	6061	2017	1	1	F	Emergency room/department (ER/ED)	Outpatient	<24HR	South	QNS	x ≤ 1.00
Ohio	2083	2017	1	1	M	Other	Outpatient	<24HR	West	QNS	x ≤ 1.00
Washington	25180	2017	1	1	F	Other	Inpatient	>24HR	West	B	x ≤ 1.00
Nebraska	5013	2017	1	1	M	Other	Outpatient	<24HR	West	QNS	x ≤ 1.00
Texas	5071	2017	1	1	F	Other	NA	NA	West	A	x ≤ 1.00
Tennessee	9629	2017	1	1	M	Other	NA	NA	West	A	x ≤ 1.00
Connecticut	20201	2017	1	1	F	Other	Inpatient	>24HR	West	A	x ≤ 1.00
New York	20321	2017	1	1	M	Other	Outpatient	<24HR	West	QNS	x ≤ 1.00
Washington	25180	2017	1	1	M	Other	Inpatient	NA	West	B	x ≤ 1.00
Indiana	31298	2017	1	1	F	Other	NA	NA	West	B	x ≤ 1.00
Kansas	4048	2017	1	1	F	Other	NA	NA	West	A	x ≤ 1.00
Kansas	4048	2017	1	1	F	Other	Outpatient	<24HR	Midwest	B	x ≤ 1.00
New York	20394	2017	1	1	F	Emergency room/department (ER/ED)	ER only	<24HR	Midwest	A	x ≤ 1.00
Washington	25180	2017	1	1	M	Other	Outpatient	<24HR	Midwest	B	x ≤ 1.00
Florida	6061	2017	1	1	F	Other	Outpatient	<24HR	Midwest	QNS	x ≤ 1.00
Maryland	20747	2017	1	1	F	Emergency room/department (ER/ED)	ER only	<24HR	Midwest	B	x ≤ 1.00
Indiana	31298	2017	1	1	F	Emergency room/department (ER/ED)	ER only	<24HR	Midwest	AB	x ≤ 1.00
Texas	2028	2017	1	1	M	Outpatient facility	Outpatient	<24HR	Midwest	B	x ≤ 1.00
New York	20394	2017	1	1	M	Emergency room/department (ER/ED)	ER only	<24HR	Midwest	B	x ≤ 1.00
New York	20394	2017	1	1	M	Emergency room/department (ER/ED)	ER only	<24HR	Midwest	A	x ≤ 1.00
New York	20394	2017	1	1	M	Emergency room/department (ER/ED)	Outpatient	<24HR	West	B	x ≤ 1.00
North Carolina	21013	2017	1	1	M	Emergency room/department (ER/ED)	Outpatient	<24HR	West	AB	x ≤ 1.00
Alaska	2117	2017	1	1	F	Emergency room/department (ER/ED)	Inpatient	>24HR	West	QNS	x ≤ 1.00
Kansas	4048	2017	1	1	F	Emergency room/department (ER/ED)	Inpatient	<24HR	West	B	x ≤ 1.00
Tennessee	9629	2017	1	1	M	Emergency room/department (ER/ED)	Outpatient	<24HR	West	QNS	x ≤ 1.00
Massachusetts	20098	2017	1	1	F	Emergency room/department (ER/ED)	Outpatient	<24HR	West	QNS	x ≤ 1.00
Massachusetts	20098	2017	1	1	M	Emergency room/department (ER/ED)	Outpatient	<24HR	West	A	x ≤ 1.00
North Carolina	21013	2017	1	1	F	Emergency room/department (ER/ED)	Outpatient	<24HR	West	A	x ≤ 1.00
California	24834	2017	1	1	M	Emergency room/department (ER/ED)	Outpatient	<24HR	West	A	x ≤ 1.00
California	24834	2017	1	1	F	Emergency room/department (ER/ED)	Outpatient	<24HR	West	A	x ≤ 1.00
Georgia	21119	2017	1	1	M	Emergency room/department (ER/ED)	Outpatient	<24HR	West	A	x ≤ 1.00
Arizona	8272	2017	1	1	F	Emergency room/department (ER/ED)	Outpatient	<24HR	West	A	x ≤ 1.00
Arizona	8272	2017	1	1	M	Emergency room/department (ER/ED)	Outpatient	<24HR	West	A	x ≤ 1.00
Texas	5071	2017	2	1	F	Other	NA	NA	West	A	x ≤ 1.00
Kansas	4048	2017	2	1	M	Pediatric Ward	Inpatient	>24HR	Puerto Rico	B	x ≤ 1.00
New York	20394	2017	2	1	F	Pediatric Ward	Inpatient	>24HR	Puerto Rico	B	x ≤ 1.00
New York	20394	2017	2	1	M	Pediatric Ward	Inpatient	>24HR	Puerto Rico	B	x ≤ 1.00
Indiana	31298	2017	2	1	F	Emergency room/department (ER/ED)	Inpatient	<24HR	Puerto Rico	B	x ≤ 1.00
Indiana	31298	2017	2	1	F	Emergency room/department (ER/ED)	Inpatient	<24HR	Puerto Rico	A	x ≤ 1.00
Texas	5071	2017	2	1	F	Emergency room/department (ER/ED)	Inpatient	<24HR	Puerto Rico	B	x ≤ 1.00
Texas	5071	2017	2	1	M	Emergency room/department (ER/ED)	Inpatient	<24HR	Puerto Rico	B	x ≤ 1.00
Florida	6061	2017	2	1	F	Pediatric Ward	Inpatient	>24HR	Puerto Rico	B	x ≤ 1.00
Pennsylvania	20580	2017	2	1	F	Emergency room/department (ER/ED)	Inpatient	<24HR	Puerto Rico	B	x ≤ 1.00
Arizona	2099	2017	2	1	M	Pediatric Ward	Inpatient	>24HR	Puerto Rico	A	x ≤ 1.00
Missouri	22745	2017	2	1	M	Emergency room/department (ER/ED)	Outpatient	<24HR	Puerto Rico	A	x ≤ 1.00
Kansas	4048	2017	2	1	M	Other	Inpatient	>24HR	Midwest	A	x ≤ 1.00
Florida	6061	2017	2	1	F	Emergency room/department (ER/ED)	Outpatient	<24HR	Midwest	B	x ≤ 1.00
Alaska	2117	2017	2	1	F	Pediatric Intensive Care Unit (PICU)	Inpatient	>24HR	Midwest	B	x ≤ 1.00
Maryland	20747	2017	2	1	M	Other	Inpatient	>24HR	Midwest	B	x ≤ 1.00
Arizona	2099	2017	2	1	M	Emergency room/department (ER/ED)	Inpatient	>24HR	Midwest	A	x ≤ 1.00
Maryland	20747	2017	2	1	F	Emergency room/department (ER/ED)	Inpatient	>24HR	Midwest	A	x ≤ 1.00
Massachusetts	20098	2017	2	1	F	Other	Outpatient	<24HR	Midwest	B	x ≤ 1.00
Puerto Rico	31520	2017	2	1	M	Other	Outpatient	<24HR	Midwest	A	x ≤ 1.00
Pennsylvania	20580	2017	3	1	M	Emergency room/department (ER/ED)	Outpatient	<24HR	South	A	x ≤ 1.00
Indiana	31298	2017	3	1	F	Emergency room/department (ER/ED)	Inpatient	>24HR	South	QNS	x ≤ 1.00
Puerto Rico	31520	2017	3	1	F	Emergency room/department (ER/ED)	Inpatient	>24HR	South	B	x ≤ 1.00
Kansas	4048	2017	3	1	M	Emergency room/department (ER/ED)	Inpatient	>24HR	South	A	x ≤ 1.00
Nebraska	5013	2017	3	1	M	Emergency room/department (ER/ED)	Outpatient	<24HR	South	A	x ≤ 1.00
Texas	2028	2017	3	1	F	Emergency room/department (ER/ED)	Outpatient	<24HR	South	B	x ≤ 1.00
Alaska	2117	2017	3	1	F	Emergency room/department (ER/ED)	Outpatient	<24HR	South	B	x ≤ 1.00
Alaska	2117	2017	3	1	F	Pediatric Intensive Care Unit (PICU)	Inpatient	>24HR	South	A	x ≤ 1.00
Nebraska	5013	2017	3	1	M	Other	Inpatient	>24HR	South	A	x ≤ 1.00
Kansas	4048	2017	3	1	F	Pediatric Intensive Care Unit (PICU)	Inpatient	>24HR	South	B	x ≤ 1.00
Florida	6061	2017	3	1	F	Emergency room/department (ER/ED)	Outpatient	<24HR	South	B	x ≤ 1.00
Washington	25180	2017	3	1	M	Other	Inpatient	>24HR	West	B	x ≤ 1.00
Nebraska	5013	2017	3	1	F	Emergency room/department (ER/ED)	Outpatient	<24HR	West	A	x ≤ 1.00
Florida	6061	2017	3	1	M	Other	Inpatient	>24HR	West	A	x ≤ 1.00
Arizona	8272	2017	3	1	F	Emergency room/department (ER/ED)	Outpatient	<24HR	West	QNS	x ≤ 1.00
Massachusetts	20098	2017	3	1	F	Other	Inpatient	>24HR	West	A	x ≤ 1.00
Missouri	22745	2017	3	1	M	Other	Inpatient	>24HR	West	A	x ≤ 1.00
Washington	25180	2017	3	1	F	Other	Inpatient	>24HR	West	A	x ≤ 1.00
Indiana	31298	2017	3	1	M	Other	Inpatient	>24HR	West	A	x ≤ 1.00
New York	20394	2017	3	1	M	Emergency room/department (ER/ED)	Outpatient	<24HR	West	A	x ≤ 1.00
Arizona	8272	2017	3	1	F	Emergency room/department (ER/ED)	Outpatient	<24HR	West	A	x ≤ 1.00
Texas	2028	2017	3	1	F	Other	Inpatient	>24HR	West	A	x ≤ 1.00
Florida	6061	2017	3	1	M	Emergency room/department (ER/ED)	Outpatient	<24HR	West	B	x ≤ 1.00
New York	20394	2017	3	1	F	Other	Inpatient	>24HR	West	B	x ≤ 1.00
Maryland	20747	2017	3	1	M	Emergency room/department (ER/ED)	Outpatient	<24HR	West	A	x ≤ 1.00
Georgia	21119	2017	3	1	F	Other	Inpatient	>24HR	West	A	x ≤ 1.00
Arizona	8272	2017	3	1	F	Emergency room/department (ER/ED)	Outpatient	<24HR	West	B	x ≤ 1.00
Texas	2028	2017	3	1	F	Emergency room/department (ER/ED)	Outpatient	<24HR	South	A	x ≤ 1.00
Texas	2028	2017	3	1	M	Emergency room/department (ER/ED)	Outpatient	<24HR	South	B	x ≤ 1.00
Connecticut	20201	2017	3	1	M	Emergency room/department (ER/ED)	Outpatient	<24HR	South	B	x ≤ 1.00
Georgia	21119	2017	3	1	F	Emergency room/department (ER/ED)	Outpatient	<24HR	South	B	x ≤ 1.00
Missouri	22745	2017	3	1	M	Emergency room/department (ER/ED)	Outpatient	<24HR	South	B	x ≤ 1.00
Maryland	20747	2017	3	1	F	Emergency room/department (ER/ED)	Outpatient	<24HR	South	A	x ≤ 1.00
Florida	6061	2017	3	1	F	Emergency room/department (ER/ED)	Outpatient	<24HR	South	B	x ≤ 1.00
Florida	6061	2017	3	1	F	Emergency room/department (ER/ED)	Outpatient	<24HR	South	B	x ≤ 1.00
Puerto Rico	31520	2016	11	1.08333	F	Emergency room/department (ER/ED)	Outpatient	<24HR	Northeast	A	1.00 < x ≤ 3.00
Indiana	31298	2016	11	1.08333	M	Emergency room/department (ER/ED)	Outpatient	<24HR	Northeast	B	1.00 < x ≤ 3.00
Nebraska	5013	2016	11	1.08333	F	Emergency room/department (ER/ED)	Outpatient	<24HR	Northeast	B	1.00 < x ≤ 3.00
California	24834	2016	11	1.08333	F	Outpatient facility	Outpatient	<24HR	Northeast	QNS	1.00 < x ≤ 3.00
Texas	5071	2016	12	1.08333	M	Emergency room/department (ER/ED)	Outpatient	<24HR	Northeast	QNS	1.00 < x ≤ 3.00
Nebraska	5013	2016	12	1.08333	F	Emergency room/department (ER/ED)	Outpatient	<24HR	South	A	1.00 < x ≤ 3.00
Hawaii	24858	2016	12	1.08333	F	Emergency room/department (ER/ED)	Outpatient	<24HR	South	A	1.00 < x ≤ 3.00
Massachusetts	20098	2016	12	1.08333	M	Other	Outpatient	<24HR	Midwest	A	1.00 < x ≤ 3.00
Arizona	8272	2016	12	1.08333	F	Emergency room/department (ER/ED)	Outpatient	<24HR	Midwest	A	1.00 < x ≤ 3.00
Alaska	2117	2016	12	1.08333	M	Emergency room/department (ER/ED)	Outpatient	<24HR	West	QNS	1.00 < x ≤ 3.00
Missouri	22745	2016	12	1.08333	F	Emergency room/department (ER/ED)	Inpatient	>24HR	South	A	1.00 < x ≤ 3.00
Missouri	22745	2017	1	1.08333	F	Emergency room/department (ER/ED)	Outpatient	<24HR	West	B	1.00 < x ≤ 3.00
Alaska	2117	2017	3	1.08333	F	Emergency room/department (ER/ED)	Outpatient	<24HR	South	A	1.00 < x ≤ 3.00
New Mexico	24206	2017	3	1.08333	F	Emergency room/department (ER/ED)	Outpatient	<24HR	South	A	1.00 < x ≤ 3.00
Connecticut	20201	2016	11	1.16667	F	Emergency room/department (ER/ED)	Outpatient	<24HR	Northeast	A	1.00 < x ≤ 3.00
Hawaii	24858	2016	11	1.16667	F	Emergency room/department (ER/ED)	Outpatient	<24HR	Northeast	A	1.00 < x ≤ 3.00
New York	20394	2016	11	1.16667	M	Emergency room/department (ER/ED)	Outpatient	<24HR	Northeast	A	1.00 < x ≤ 3.00
Texas	5071	2016	12	1.16667	F	Emergency room/department (ER/ED)	Outpatient	<24HR	Northeast	B	1.00 < x ≤ 3.00
Maryland	20747	2016	12	1.16667	M	Outpatient facility	Outpatient	<24HR	Northeast	B	1.00 < x ≤ 3.00
Florida	6061	2016	12	1.16667	F	Emergency room/department (ER/ED)	Inpatient	>24HR	Midwest	B	1.00 < x ≤ 3.00
Arizona	2099	2016	12	1.16667	F	Other	Inpatient	>24HR	South	A	1.00 < x ≤ 3.00
Nebraska	5013	2017	2	1.16667	M	Other	Outpatient	<24HR	Midwest	B	1.00 < x ≤ 3.00
Texas	5071	2016	11	1.25	M	Emergency room/department (ER/ED)	Inpatient	>24HR	Northeast	A	1.00 < x ≤ 3.00
Indiana	31298	2016	11	1.25	F	Emergency room/department (ER/ED)	Outpatient	<24HR	Northeast	B	1.00 < x ≤ 3.00
Alaska	2117	2016	11	1.25	F	Pediatric Intensive Care Unit (PICU)	Inpatient	>24HR	South	QNS	1.00 < x ≤ 3.00
Arizona	8272	2016	11	1.25	M	Other	Inpatient	>24HR	South	QNS	1.00 < x ≤ 3.00
Maryland	20747	2016	11	1.25	M	Emergency room/department (ER/ED)	Outpatient	<24HR	Northeast	QNS	1.00 < x ≤ 3.00
North Carolina	21013	2016	12	1.25	F	Emergency room/department (ER/ED)	Outpatient	<24HR	South	A	1.00 < x ≤ 3.00
Connecticut	20201	2016	12	1.25	M	Emergency room/department (ER/ED)	Outpatient	<24HR	South	B	1.00 < x ≤ 3.00
Arizona	2099	2016	12	1.25	F	Emergency room/department (ER/ED)	Outpatient	<24HR	South	B	1.00 < x ≤ 3.00
Arizona	8272	2017	1	1.25	M	Emergency room/department (ER/ED)	Outpatient	<24HR	West	B	1.00 < x ≤ 3.00
Georgia	21119	2017	1	1.25	M	Emergency room/department (ER/ED)	Outpatient	<24HR	West	B	1.00 < x ≤ 3.00
New York	20321	2017	1	1.25	M	Other	NA	NA	West	A	1.00 < x ≤ 3.00
Pennsylvania	20580	2017	2	1.25	F	Other	Inpatient	>24HR	Midwest	A	1.00 < x ≤ 3.00
Connecticut	20201	2017	3	1.25	M	Other	Inpatient	>24HR	South	B	1.00 < x ≤ 3.00
Nebraska	5013	2017	3	1.25	M	Emergency room/department (ER/ED)	Outpatient	<24HR	South	B	1.00 < x ≤ 3.00
Pennsylvania	20580	2016	11	1.33333	M	Pediatric Intensive Care Unit (PICU)	Inpatient	>24HR	Northeast	A	1.00 < x ≤ 3.00
Alaska	2117	2016	11	1.33333	F	Emergency room/department (ER/ED)	Outpatient	<24HR	Northeast	B	1.00 < x ≤ 3.00
Pennsylvania	20580	2016	11	1.33333	M	Emergency room/department (ER/ED)	Outpatient	<24HR	Northeast	B	1.00 < x ≤ 3.00
Florida	6061	2016	11	1.33333	F	Outpatient facility	Outpatient	<24HR	Northeast	QNS	1.00 < x ≤ 3.00
Arizona	8272	2016	12	1.33333	F	Other	Inpatient	>24HR	Northeast	A	1.00 < x ≤ 3.00
Maryland	20747	2016	12	1.33333	F	Emergency room/department (ER/ED)	Outpatient	<24HR	South	A	1.00 < x ≤ 3.00
Washington	25180	2016	12	1.33333	F	Other	Outpatient	<24HR	Midwest	B	1.00 < x ≤ 3.00
Missouri	22745	2016	12	1.33333	M	Emergency room/department (ER/ED)	Outpatient	<24HR	West	B	1.00 < x ≤ 3.00
Florida	6061	2016	12	1.33333	M	Emergency room/department (ER/ED)	Outpatient	<24HR	West	QNS	1.00 < x ≤ 3.00
Tennessee	9629	2016	12	1.33333	M	Emergency room/department (ER/ED)	Outpatient	<24HR	South	B	1.00 < x ≤ 3.00
Connecticut	20201	2017	2	1.33333	M	Other	Outpatient	<24HR	Midwest	QNS	1.00 < x ≤ 3.00
Texas	2028	2017	3	1.33333	F	Emergency room/department (ER/ED)	Outpatient	<24HR	South	B	1.00 < x ≤ 3.00
Connecticut	20201	2017	3	1.33333	M	Emergency room/department (ER/ED)	Outpatient	<24HR	South	B	1.00 < x ≤ 3.00
Pennsylvania	20580	2016	11	1.41667	F	Emergency room/department (ER/ED)	Outpatient	<24HR	Northeast	A	1.00 < x ≤ 3.00
Washington	25180	2016	12	1.41667	M	Other	Outpatient	<24HR	Northeast	QNS	1.00 < x ≤ 3.00
Massachusetts	20098	2016	12	1.41667	F	Emergency room/department (ER/ED)	Outpatient	<24HR	Northeast	B	1.00 < x ≤ 3.00
Pennsylvania	20580	2016	12	1.41667	M	Emergency room/department (ER/ED)	Outpatient	<24HR	Northeast	A	1.00 < x ≤ 3.00
Indiana	31298	2016	12	1.41667	F	Emergency room/department (ER/ED)	Outpatient	<24HR	Northeast	A	1.00 < x ≤ 3.00
Washington	25180	2016	12	1.41667	F	Emergency room/department (ER/ED)	Inpatient	<24HR	Midwest	B	1.00 < x ≤ 3.00
Tennessee	9629	2016	12	1.41667	M	Emergency room/department (ER/ED)	Outpatient	<24HR	West	A	1.00 < x ≤ 3.00
Missouri	22745	2017	1	1.41667	F	Other	NA	NA	West	A	1.00 < x ≤ 3.00
Texas	2028	2017	1	1.41667	F	Other	NA	NA	West	A	1.00 < x ≤ 3.00
Hawaii	24858	2016	11	1.5	M	Pediatric Intensive Care Unit (PICU)	Inpatient	>24HR	Northeast	A	1.00 < x ≤ 3.00
North Carolina	21013	2016	11	1.5	M	Other	Outpatient	<24HR	Northeast	A	1.00 < x ≤ 3.00
Pennsylvania	20580	2016	11	1.5	M	Emergency room/department (ER/ED)	Outpatient	<24HR	Northeast	A	1.00 < x ≤ 3.00
Ohio	2083	2016	11	1.5	M	Emergency room/department (ER/ED)	Outpatient	<24HR	Northeast	A	1.00 < x ≤ 3.00
Maryland	20747	2016	11	1.5	M	Other	Inpatient	>24HR	South	QNS	1.00 < x ≤ 3.00
Florida	6061	2016	11	1.5	M	Other	Inpatient	>24HR	Northeast	B	1.00 < x ≤ 3.00
Washington	25180	2016	11	1.5	F	Emergency room/department (ER/ED)	Outpatient	<24HR	Northeast	B	1.00 < x ≤ 3.00
Nebraska	5013	2016	12	1.5	M	Emergency room/department (ER/ED)	Outpatient	<24HR	South	A	1.00 < x ≤ 3.00
Florida	6061	2016	12	1.5	F	Emergency room/department (ER/ED)	Outpatient	<24HR	West	B	1.00 < x ≤ 3.00
New York	20321	2017	1	1.5	M	Emergency room/department (ER/ED)	Outpatient	<24HR	West	B	1.00 < x ≤ 3.00
Alaska	2117	2017	3	1.5	M	Other	NA	NA	South	B	1.00 < x ≤ 3.00
Kansas	4048	2017	3	1.5	F	Emergency room/department (ER/ED)	Outpatient	<24HR	South	A	1.00 < x ≤ 3.00
Massachusetts	20098	2017	3	1.5	M	Other	Inpatient	>24HR	South	A	1.00 < x ≤ 3.00
Connecticut	20201	2017	3	1.5	F	Emergency room/department (ER/ED)	Outpatient	<24HR	South	B	1.00 < x ≤ 3.00
Texas	5071	2016	11	1.58333	M	Other	Outpatient	<24HR	Northeast	QNS	1.00 < x ≤ 3.00
Connecticut	20201	2016	11	1.58333	M	Pediatric Intensive Care Unit (PICU)	Inpatient	>24HR	Northeast	A	1.00 < x ≤ 3.00
Puerto Rico	31520	2016	11	1.58333	F	Emergency room/department (ER/ED)	Outpatient	<24HR	South	QNS	1.00 < x ≤ 3.00
Nebraska	5013	2016	12	1.58333	M	Emergency room/department (ER/ED)	Outpatient	<24HR	South	A	1.00 < x ≤ 3.00
Ohio	2083	2017	1	1.58333	F	Outpatient facility	Outpatient	<24HR	South	B	1.00 < x ≤ 3.00
New Mexico	24206	2017	1	1.58333	M	Emergency room/department (ER/ED)	Outpatient	<24HR	West	A	1.00 < x ≤ 3.00
Maryland	20747	2017	3	1.58333	M	Emergency room/department (ER/ED)	Outpatient	<24HR	South	A	1.00 < x ≤ 3.00
Washington	25180	2017	3	1.58333	F	Other	Inpatient	>24HR	South	B	1.00 < x ≤ 3.00
Alaska	2117	2016	11	1.66667	F	Emergency room/department (ER/ED)	Outpatient	<24HR	Northeast	A	1.00 < x ≤ 3.00
Florida	6061	2016	11	1.66667	M	Pediatric Intensive Care Unit (PICU)	Inpatient	>24HR	South	QNS	1.00 < x ≤ 3.00
Pennsylvania	20580	2016	12	1.66667	M	Emergency room/department (ER/ED)	Outpatient	<24HR	South	A	1.00 < x ≤ 3.00
Puerto Rico	31520	2016	12	1.66667	M	Emergency room/department (ER/ED)	Outpatient	<24HR	South	A	1.00 < x ≤ 3.00
Pennsylvania	20580	2016	12	1.66667	F	Emergency room/department (ER/ED)	Inpatient	<24HR	Midwest	A	1.00 < x ≤ 3.00
Hawaii	24858	2017	1	1.66667	M	Other	NA	NA	West	B	1.00 < x ≤ 3.00
Nebraska	5013	2017	2	1.66667	M	Other	NA	NA	West	QNS	1.00 < x ≤ 3.00
Nebraska	5013	2017	2	1.66667	F	Other	Outpatient	<24HR	Midwest	B	1.00 < x ≤ 3.00
Pennsylvania	20580	2017	3	1.66667	M	Emergency room/department (ER/ED)	Outpatient	<24HR	South	B	1.00 < x ≤ 3.00
Connecticut	20201	2016	12	1.75	M	Outpatient facility	Outpatient	<24HR	Northeast	A	1.00 < x ≤ 3.00
Connecticut	20201	2016	12	1.75	F	Emergency room/department (ER/ED)	Outpatient	<24HR	Northeast	A	1.00 < x ≤ 3.00
Maryland	20747	2016	12	1.75	M	Emergency room/department (ER/ED)	Outpatient	<24HR	Northeast	A	1.00 < x ≤ 3.00
Florida	6061	2016	12	1.75	M	Emergency room/department (ER/ED)	Outpatient	<24HR	West	QNS	1.00 < x ≤ 3.00
Kansas	4048	2016	12	1.75	F	Emergency room/department (ER/ED)	Outpatient	<24HR	West	A	1.00 < x ≤ 3.00
Hawaii	24858	2017	1	1.75	F	Emergency room/department (ER/ED)	Outpatient	<24HR	West	A	1.00 < x ≤ 3.00
Puerto Rico	31520	2017	1	1.75	F	Other	NA	NA	West	A	1.00 < x ≤ 3.00
Texas	5071	2017	2	1.75	F	Emergency room/department (ER/ED)	Outpatient	<24HR	Midwest	A	1.00 < x ≤ 3.00
Pennsylvania	20580	2016	11	1.83333	M	Emergency room/department (ER/ED)	Outpatient	<24HR	Northeast	A	1.00 < x ≤ 3.00
Tennessee	9629	2016	12	1.83333	F	Emergency room/department (ER/ED)	Inpatient	>24HR	South	B	1.00 < x ≤ 3.00
Pennsylvania	20580	2017	2	1.83333	F	Other	Outpatient	<24HR	Midwest	QNS	1.00 < x ≤ 3.00
Nebraska	5013	2016	11	1.91667	M	Emergency room/department (ER/ED)	Outpatient	<24HR	Northeast	A	1.00 < x ≤ 3.00
New York	20394	2016	11	1.91667	F	Emergency room/department (ER/ED)	Outpatient	<24HR	Northeast	A	1.00 < x ≤ 3.00
Maryland	20747	2016	12	1.91667	M	Emergency room/department (ER/ED)	Outpatient	<24HR	Northeast	B	1.00 < x ≤ 3.00
Texas	5071	2016	12	1.91667	M	Emergency room/department (ER/ED)	Outpatient	<24HR	Northeast	A	1.00 < x ≤ 3.00
Connecticut	20201	2016	12	1.91667	M	Emergency room/department (ER/ED)	Outpatient	<24HR	South	A	1.00 < x ≤ 3.00
Georgia	21119	2016	11	2	M	Emergency room/department (ER/ED)	Outpatient	<24HR	Northeast	B	1.00 < x ≤ 3.00
Texas	2028	2016	11	2	F	Emergency room/department (ER/ED)	Outpatient	<24HR	Northeast	A	1.00 < x ≤ 3.00
Alaska	2117	2016	11	2	F	Emergency room/department (ER/ED)	Outpatient	<24HR	Northeast	B	1.00 < x ≤ 3.00
Alaska	2117	2016	11	2	M	Emergency room/department (ER/ED)	Outpatient	<24HR	Northeast	A	1.00 < x ≤ 3.00
Nebraska	5013	2016	11	2	M	Other	Inpatient	>24HR	South	QNS	1.00 < x ≤ 3.00
Alaska	2117	2016	11	2	F	Other	Inpatient	>24HR	South	QNS	1.00 < x ≤ 3.00
Arizona	8272	2016	11	2	M	Other	Inpatient	>24HR	South	QNS	1.00 < x ≤ 3.00
Arizona	8272	2016	11	2	F	Pediatric Intensive Care Unit (PICU)	Inpatient	>24HR	South	QNS	1.00 < x ≤ 3.00
Pennsylvania	20580	2016	11	2	M	Other	Inpatient	>24HR	South	QNS	1.00 < x ≤ 3.00
Puerto Rico	31520	2016	11	2	F	Other	Inpatient	>24HR	South	QNS	1.00 < x ≤ 3.00
Florida	6061	2016	11	2	M	Pediatric Intensive Care Unit (PICU)	Inpatient	>24HR	South	QNS	1.00 < x ≤ 3.00
Florida	6061	2016	11	2	M	Other	Inpatient	>24HR	Northeast	B	1.00 < x ≤ 3.00
Arizona	2099	2016	12	2	M	Emergency room/department (ER/ED)	Outpatient	<24HR	Northeast	A	1.00 < x ≤ 3.00
Pennsylvania	20580	2016	12	2	M	Emergency room/department (ER/ED)	Outpatient	<24HR	South	A	1.00 < x ≤ 3.00
New York	20394	2016	12	2	M	Other	Outpatient	<24HR	Midwest	QNS	1.00 < x ≤ 3.00
Washington	25180	2016	12	2	F	Other	Outpatient	<24HR	Midwest	QNS	1.00 < x ≤ 3.00
Arizona	8272	2016	12	2	F	Emergency room/department (ER/ED)	Outpatient	<24HR	Midwest	B	1.00 < x ≤ 3.00
Arizona	8272	2016	12	2	F	Emergency room/department (ER/ED)	Inpatient	<24HR	Midwest	B	1.00 < x ≤ 3.00
Hawaii	24858	2016	12	2	F	Other	Outpatient	<24HR	Midwest	B	1.00 < x ≤ 3.00
New York	20394	2016	12	2	M	Other	Outpatient	<24HR	Midwest	A	1.00 < x ≤ 3.00
Arizona	2099	2016	12	2	F	Other	Inpatient	>24HR	Midwest	A	1.00 < x ≤ 3.00
Massachusetts	20098	2016	12	2	F	Other	Outpatient	<24HR	Midwest	A	1.00 < x ≤ 3.00
Massachusetts	20098	2016	12	2	F	Pediatric Intensive Care Unit (PICU)	Inpatient	>24HR	Midwest	A	1.00 < x ≤ 3.00
North Carolina	21013	2016	12	2	M	Other	Inpatient	>24HR	Midwest	B	1.00 < x ≤ 3.00
Connecticut	20201	2016	12	2	M	Emergency room/department (ER/ED)	Outpatient	<24HR	West	A	1.00 < x ≤ 3.00
New York	20321	2016	12	2	M	Emergency room/department (ER/ED)	Outpatient	<24HR	South	B	1.00 < x ≤ 3.00
Georgia	21119	2017	1	2	M	Emergency room/department (ER/ED)	Outpatient	<24HR	South	B	1.00 < x ≤ 3.00
Nebraska	5013	2017	1	2	F	Emergency room/department (ER/ED)	Outpatient	<24HR	South	B	1.00 < x ≤ 3.00
Nebraska	5013	2017	1	2	F	Other	NA	NA	West	B	1.00 < x ≤ 3.00
Nebraska	5013	2017	1	2	F	Other	Inpatient	>24HR	West	B	1.00 < x ≤ 3.00
Texas	5071	2017	1	2	M	Other	Outpatient	<24HR	West	QNS	1.00 < x ≤ 3.00
Ohio	2083	2017	1	2	M	Other	NA	NA	West	B	1.00 < x ≤ 3.00
Florida	6061	2017	1	2	M	Emergency room/department (ER/ED)	Inpatient	>24HR	Midwest	B	1.00 < x ≤ 3.00
Arizona	2099	2017	1	2	M	Emergency room/department (ER/ED)	Outpatient	<24HR	West	A	1.00 < x ≤ 3.00
California	24834	2017	1	2	M	Emergency room/department (ER/ED)	Outpatient	<24HR	West	B	1.00 < x ≤ 3.00
Puerto Rico	31520	2017	1	2	M	Emergency room/department (ER/ED)	Inpatient	>24HR	West	B	1.00 < x ≤ 3.00
Massachusetts	20098	2017	1	2	F	Emergency room/department (ER/ED)	Outpatient	<24HR	West	A	1.00 < x ≤ 3.00
Texas	2028	2017	1	2	M	Emergency room/department (ER/ED)	Outpatient	<24HR	West	A	1.00 < x ≤ 3.00
Arizona	2099	2017	1	2	M	Emergency room/department (ER/ED)	Outpatient	<24HR	West	QNS	1.00 < x ≤ 3.00
Georgia	21119	2017	1	2	M	Emergency room/department (ER/ED)	Outpatient	<24HR	West	A	1.00 < x ≤ 3.00
Arizona	8272	2017	2	2	M	Other	Outpatient	<24HR	Midwest	B	1.00 < x ≤ 3.00
Connecticut	20201	2017	2	2	M	Other	Outpatient	<24HR	Midwest	B	1.00 < x ≤ 3.00
Indiana	31298	2017	2	2	M	Emergency room/department (ER/ED)	Outpatient	<24HR	Midwest	A	1.00 < x ≤ 3.00
Tennessee	9629	2017	2	2	F	Emergency room/department (ER/ED)	Outpatient	<24HR	Midwest	B	1.00 < x ≤ 3.00
New Mexico	24206	2017	2	2	M	Emergency room/department (ER/ED)	Outpatient	<24HR	Midwest	A	1.00 < x ≤ 3.00
Indiana	31298	2017	2	2	M	Emergency room/department (ER/ED)	Inpatient	<24HR	Puerto Rico	B	1.00 < x ≤ 3.00
Missouri	22745	2017	2	2	F	Pediatric Intensive Care Unit (PICU)	Inpatient	>24HR	Midwest	B	1.00 < x ≤ 3.00
Washington	25180	2017	2	2	F	Pediatric Intensive Care Unit (PICU)	Inpatient	>24HR	Midwest	A	1.00 < x ≤ 3.00
Ohio	2083	2017	2	2	F	Other	Inpatient	>24HR	Midwest	B	1.00 < x ≤ 3.00
Georgia	21119	2017	2	2	F	Other	Inpatient	>24HR	Midwest	QNS	1.00 < x ≤ 3.00
Missouri	22745	2017	2	2	M	Pediatric Intensive Care Unit (PICU)	Inpatient	>24HR	Midwest	A	1.00 < x ≤ 3.00
Tennessee	9629	2017	2	2	M	Other	Outpatient	<24HR	Midwest	A	1.00 < x ≤ 3.00
New York	20321	2017	2	2	F	Other	Outpatient	<24HR	Midwest	QNS	1.00 < x ≤ 3.00
Missouri	22745	2017	2	2	M	Other	Outpatient	<24HR	Midwest	A	1.00 < x ≤ 3.00
Pennsylvania	20580	2017	3	2	M	Pediatric Intensive Care Unit (PICU)	Inpatient	>24HR	South	QNS	1.00 < x ≤ 3.00
Missouri	22745	2017	3	2	F	Emergency room/department (ER/ED)	Inpatient	>24HR	South	A	1.00 < x ≤ 3.00
Florida	6061	2017	3	2	F	Emergency room/department (ER/ED)	Outpatient	<24HR	South	B	1.00 < x ≤ 3.00
New York	20394	2017	3	2	M	Emergency room/department (ER/ED)	Outpatient	<24HR	South	QNS	1.00 < x ≤ 3.00
New York	20394	2017	3	2	F	Emergency room/department (ER/ED)	Outpatient	<24HR	South	A	1.00 < x ≤ 3.00
Alaska	2117	2017	3	2	M	Emergency room/department (ER/ED)	Outpatient	<24HR	South	A	1.00 < x ≤ 3.00
Alaska	2117	2017	3	2	F	Pediatric Intensive Care Unit (PICU)	Inpatient	>24HR	South	A	1.00 < x ≤ 3.00
Washington	25180	2017	3	2	M	Other	Inpatient	>24HR	West	A	1.00 < x ≤ 3.00
Arizona	8272	2017	3	2	M	Emergency room/department (ER/ED)	Outpatient	<24HR	West	A	1.00 < x ≤ 3.00
Arizona	2099	2017	3	2	F	Emergency room/department (ER/ED)	Outpatient	<24HR	West	A	1.00 < x ≤ 3.00
Arizona	2099	2017	3	2	F	Emergency room/department (ER/ED)	Outpatient	<24HR	West	A	1.00 < x ≤ 3.00
Arizona	2099	2017	3	2	F	Other	Inpatient	>24HR	West	B	1.00 < x ≤ 3.00
Hawaii	24858	2016	11	2.08333	F	Emergency room/department (ER/ED)	Outpatient	<24HR	Northeast	A	1.00 < x ≤ 3.00
Alaska	2117	2016	12	2.08333	M	Other	Outpatient	<24HR	Northeast	A	1.00 < x ≤ 3.00
California	24834	2016	12	2.08333	M	Emergency room/department (ER/ED)	Outpatient	<24HR	West	QNS	1.00 < x ≤ 3.00
Texas	5071	2016	12	2.16667	M	Emergency room/department (ER/ED)	Outpatient	<24HR	Northeast	B	1.00 < x ≤ 3.00
Kansas	4048	2016	12	2.16667	F	Emergency room/department (ER/ED)	Outpatient	<24HR	Northeast	A	1.00 < x ≤ 3.00
Washington	25180	2016	12	2.16667	M	Emergency room/department (ER/ED)	Outpatient	<24HR	South	A	1.00 < x ≤ 3.00
Hawaii	24858	2017	1	2.16667	M	Emergency room/department (ER/ED)	Outpatient	<24HR	West	A	1.00 < x ≤ 3.00
Alaska	2117	2016	11	2.25	M	Other	Outpatient	<24HR	Northeast	B	1.00 < x ≤ 3.00
Maryland	20747	2016	12	2.33333	F	Other	Inpatient	>24HR	Northeast	A	1.00 < x ≤ 3.00
Missouri	22745	2017	1	2.33333	F	Other	NA	NA	West	QNS	1.00 < x ≤ 3.00
Texas	2028	2016	12	2.5	F	Emergency room/department (ER/ED)	Outpatient	<24HR	Northeast	QNS	1.00 < x ≤ 3.00
Georgia	21119	2016	12	2.5	F	Emergency room/department (ER/ED)	Outpatient	<24HR	Northeast	A	1.00 < x ≤ 3.00
Texas	5071	2016	11	2.91667	M	Pediatric Intensive Care Unit (PICU)	Inpatient	>24HR	Northeast	A	1.00 < x ≤ 3.00
Arizona	8272	2017	1	2.91667	M	Emergency room/department (ER/ED)	Outpatient	<24HR	West	A	1.00 < x ≤ 3.00
Georgia	21119	2016	11	3	M	Emergency room/department (ER/ED)	Outpatient	<24HR	Northeast	A	1.00 < x ≤ 3.00
Nebraska	5013	2016	11	3	M	Pediatric Intensive Care Unit (PICU)	Inpatient	>24HR	Northeast	QNS	1.00 < x ≤ 3.00
California	24834	2016	11	3	M	Emergency room/department (ER/ED)	Outpatient	<24HR	South	QNS	1.00 < x ≤ 3.00
Ohio	2083	2016	11	3	M	Emergency room/department (ER/ED)	Outpatient	<24HR	South	QNS	1.00 < x ≤ 3.00
Florida	6061	2016	11	3	M	Emergency room/department (ER/ED)	Outpatient	<24HR	South	QNS	1.00 < x ≤ 3.00
Maryland	20747	2016	11	3	F	Other	Inpatient	>24HR	South	QNS	1.00 < x ≤ 3.00
Texas	2028	2016	11	3	F	Emergency room/department (ER/ED)	Outpatient	<24HR	Northeast	B	1.00 < x ≤ 3.00
Alaska	2117	2016	12	3	M	Emergency room/department (ER/ED)	Outpatient	<24HR	Northeast	B	1.00 < x ≤ 3.00
Alaska	2117	2016	12	3	F	Other	Inpatient	>24HR	Northeast	B	1.00 < x ≤ 3.00
Pennsylvania	20580	2016	12	3	F	Outpatient facility	Outpatient	<24HR	Northeast	QNS	1.00 < x ≤ 3.00
Connecticut	20201	2016	12	3	F	Emergency room/department (ER/ED)	Inpatient	<24HR	Midwest	A	1.00 < x ≤ 3.00
Hawaii	24858	2016	12	3	F	Other	Outpatient	<24HR	Midwest	QNS	1.00 < x ≤ 3.00
Hawaii	24858	2016	12	3	M	Other	Outpatient	<24HR	Midwest	QNS	1.00 < x ≤ 3.00
Connecticut	20201	2016	12	3	M	Emergency room/department (ER/ED)	Inpatient	<24HR	Midwest	B	1.00 < x ≤ 3.00
Texas	2028	2016	12	3	M	Emergency room/department (ER/ED)	Inpatient	>24HR	Midwest	QNS	1.00 < x ≤ 3.00
Arizona	8272	2016	12	3	F	Emergency room/department (ER/ED)	Outpatient	<24HR	Midwest	B	1.00 < x ≤ 3.00
Nebraska	5013	2017	1	3	M	Other	NA	NA	West	AB	1.00 < x ≤ 3.00
New York	20394	2017	1	3	F	Other	Outpatient	<24HR	West	B	1.00 < x ≤ 3.00
California	24834	2017	1	3	F	Other	Outpatient	<24HR	Midwest	B	1.00 < x ≤ 3.00
Texas	2028	2017	1	3	M	Emergency room/department (ER/ED)	Outpatient	<24HR	West	A	1.00 < x ≤ 3.00
Tennessee	9629	2017	1	3	M	Emergency room/department (ER/ED)	Outpatient	<24HR	West	A	1.00 < x ≤ 3.00
Missouri	22745	2017	1	3	M	Other	NA	NA	West	A	1.00 < x ≤ 3.00
Ohio	2083	2017	2	3	F	Other	Outpatient	<24HR	Midwest	B	1.00 < x ≤ 3.00
Pennsylvania	20580	2017	2	3	M	Other	Inpatient	>24HR	Midwest	QNS	1.00 < x ≤ 3.00
Washington	25180	2017	2	3	M	Pediatric Intensive Care Unit (PICU)	Inpatient	>24HR	Midwest	A	1.00 < x ≤ 3.00
Arizona	8272	2017	2	3	M	Other	Outpatient	<24HR	Midwest	A	1.00 < x ≤ 3.00
New Mexico	24206	2017	2	3	M	Emergency room/department (ER/ED)	Inpatient	>24HR	Midwest	B	1.00 < x ≤ 3.00
Pennsylvania	20580	2017	3	3	M	Pediatric Intensive Care Unit (PICU)	Inpatient	>24HR	South	A	1.00 < x ≤ 3.00
Texas	2028	2017	3	3	M	Emergency room/department (ER/ED)	Outpatient	<24HR	South	B	1.00 < x ≤ 3.00
Arizona	2099	2017	3	3	M	Emergency room/department (ER/ED)	Outpatient	<24HR	South	B	1.00 < x ≤ 3.00
Connecticut	20201	2017	3	3	M	Emergency room/department (ER/ED)	Outpatient	<24HR	West	B	1.00 < x ≤ 3.00
Puerto Rico	31520	2016	11	4	F	Other	Inpatient	>24HR	South	QNS	3.00 < x ≤ 18.00
Missouri	22745	2016	11	4	F	Outpatient facility	Outpatient	<24HR	Northeast	B	3.00 < x ≤ 18.00
California	24834	2016	11	4	M	Other	Outpatient	<24HR	Northeast	QNS	3.00 < x ≤ 18.00
Puerto Rico	31520	2016	11	4	F	Outpatient facility	Outpatient	<24HR	Northeast	AB	3.00 < x ≤ 18.00
Puerto Rico	31520	2016	12	4	F	Outpatient facility	Outpatient	<24HR	Northeast	B	3.00 < x ≤ 18.00
Massachusetts	20098	2016	12	4	F	Emergency room/department (ER/ED)	Outpatient	<24HR	Northeast	A	3.00 < x ≤ 18.00
Ohio	2083	2016	12	4	F	Emergency room/department (ER/ED)	Outpatient	<24HR	Northeast	B	3.00 < x ≤ 18.00
Arizona	8272	2016	12	4	M	Emergency room/department (ER/ED)	Outpatient	<24HR	Northeast	B	3.00 < x ≤ 18.00
Tennessee	9629	2016	12	4	F	Other	Outpatient	<24HR	Midwest	QNS	3.00 < x ≤ 18.00
Massachusetts	20098	2016	12	4	F	Other	Outpatient	<24HR	Midwest	B	3.00 < x ≤ 18.00
Tennessee	9629	2016	12	4	M	Emergency room/department (ER/ED)	Outpatient	<24HR	South	A	3.00 < x ≤ 18.00
California	24834	2016	12	4	M	Emergency room/department (ER/ED)	Outpatient	<24HR	South	QNS	3.00 < x ≤ 18.00
Texas	5071	2017	1	4	F	Other	Outpatient	<24HR	West	QNS	3.00 < x ≤ 18.00
Washington	25180	2017	1	4	F	Other	Outpatient	<24HR	Midwest	B	3.00 < x ≤ 18.00
Maryland	20747	2017	1	4	F	Emergency room/department (ER/ED)	Outpatient	<24HR	West	B	3.00 < x ≤ 18.00
North Carolina	21013	2017	1	4	M	Other	Outpatient	<24HR	West	QNS	3.00 < x ≤ 18.00
Alaska	2117	2017	2	4	M	Other	Outpatient	<24HR	Midwest	B	3.00 < x ≤ 18.00
Missouri	22745	2017	2	4	F	Other	Inpatient	>24HR	Midwest	QNS	3.00 < x ≤ 18.00
Puerto Rico	31520	2017	2	4	M	Other	Inpatient	<24HR	Midwest	A	3.00 < x ≤ 18.00
Florida	6061	2017	2	4	F	Emergency room/department (ER/ED)	Inpatient	>24HR	Midwest	A	3.00 < x ≤ 18.00
Missouri	22745	2017	2	4	F	Emergency room/department (ER/ED)	Inpatient	>24HR	Midwest	A	3.00 < x ≤ 18.00
Massachusetts	20098	2017	2	4	F	Other	Outpatient	<24HR	Midwest	A	3.00 < x ≤ 18.00
Kansas	4048	2017	3	4	M	Emergency room/department (ER/ED)	Outpatient	<24HR	South	A	3.00 < x ≤ 18.00
Nebraska	5013	2017	3	4	F	Other	Inpatient	>24HR	West	A	3.00 < x ≤ 18.00
Ohio	2083	2017	3	4	M	Other	Inpatient	>24HR	West	QNS	3.00 < x ≤ 18.00
Washington	25180	2017	3	4	F	Other	Inpatient	>24HR	West	A	3.00 < x ≤ 18.00
Washington	25180	2017	3	4.16667	F	Other	Inpatient	>24HR	South	QNS	3.00 < x ≤ 18.00
Alaska	2117	2016	12	4.83333	M	Emergency room/department (ER/ED)	Outpatient	<24HR	South	A	3.00 < x ≤ 18.00
Georgia	21119	2016	11	5	F	Pediatric Intensive Care Unit (PICU)	Inpatient	>24HR	Northeast	QNS	3.00 < x ≤ 18.00
Washington	25180	2016	11	5	F	Pediatric Intensive Care Unit (PICU)	Inpatient	>24HR	South	QNS	3.00 < x ≤ 18.00
California	24834	2016	11	5	M	Emergency room/department (ER/ED)	Outpatient	<24HR	South	QNS	3.00 < x ≤ 18.00
Kansas	4048	2016	11	5	F	Emergency room/department (ER/ED)	Outpatient	<24HR	South	QNS	3.00 < x ≤ 18.00
North Carolina	21013	2016	12	5	M	Emergency room/department (ER/ED)	Outpatient	<24HR	Northeast	B	3.00 < x ≤ 18.00
Indiana	31298	2016	12	5	F	Other	Inpatient	>24HR	Midwest	QNS	3.00 < x ≤ 18.00
Maryland	20747	2017	1	5	M	Other	NA	NA	West	B	3.00 < x ≤ 18.00
Arizona	8272	2017	1	5	M	Emergency room/department (ER/ED)	Outpatient	<24HR	West	B	3.00 < x ≤ 18.00
Texas	2028	2017	1	5	M	Emergency room/department (ER/ED)	Outpatient	<24HR	West	A	3.00 < x ≤ 18.00
Missouri	22745	2017	1	5	F	Other	NA	NA	West	B	3.00 < x ≤ 18.00
Ohio	2083	2017	2	5	F	Other	NA	NA	West	QNS	3.00 < x ≤ 18.00
Florida	6061	2017	2	5	F	Outpatient facility	Outpatient	<24HR	Midwest	A	3.00 < x ≤ 18.00
Alaska	2117	2017	2	5	M	Other	Inpatient	>24HR	Midwest	B	3.00 < x ≤ 18.00
Missouri	22745	2017	2	5	F	Other	Outpatient	<24HR	Midwest	B	3.00 < x ≤ 18.00
Ohio	2083	2017	3	5	M	Emergency room/department (ER/ED)	Outpatient	<24HR	West	A	3.00 < x ≤ 18.00
Ohio	2083	2016	11	6	F	Other	Inpatient	>24HR	South	QNS	3.00 < x ≤ 18.00
Ohio	2083	2016	12	6	F	Emergency room/department (ER/ED)	Outpatient	<24HR	Northeast	B	3.00 < x ≤ 18.00
Texas	2028	2016	12	6	M	Emergency room/department (ER/ED)	Outpatient	<24HR	Midwest	QNS	3.00 < x ≤ 18.00
Massachusetts	20098	2017	1	6	F	Emergency room/department (ER/ED)	Outpatient	<24HR	West	QNS	3.00 < x ≤ 18.00
Maryland	20747	2017	1	6	F	Emergency room/department (ER/ED)	Outpatient	<24HR	West	QNS	3.00 < x ≤ 18.00
Tennessee	9629	2017	2	6	F	Emergency room/department (ER/ED)	Inpatient	>24HR	Midwest	A	3.00 < x ≤ 18.00
Florida	6061	2016	11	7	F	Other	Inpatient	>24HR	South	QNS	3.00 < x ≤ 18.00
Missouri	22745	2016	11	7	F	Other	Outpatient	<24HR	Northeast	B	3.00 < x ≤ 18.00
Puerto Rico	31520	2016	11	7	M	Outpatient facility	Outpatient	<24HR	Northeast	QNS	3.00 < x ≤ 18.00
Alaska	2117	2017	1	7	M	Emergency room/department (ER/ED)	Outpatient	<24HR	Midwest	QNS	3.00 < x ≤ 18.00
Texas	5071	2017	2	7	F	Other	Outpatient	<24HR	Midwest	QNS	3.00 < x ≤ 18.00
Maryland	20747	2017	2	7	M	Other	Outpatient	<24HR	Midwest	QNS	3.00 < x ≤ 18.00
Georgia	21119	2017	2	7	M	Other	Outpatient	<24HR	Midwest	B	3.00 < x ≤ 18.00
Kansas	4048	2017	2	7	M	Other	Inpatient	>24HR	Midwest	B	3.00 < x ≤ 18.00
Connecticut	20201	2017	2	7	M	Outpatient facility	Outpatient	<24HR	Midwest	B	3.00 < x ≤ 18.00
Maryland	20747	2017	3	7	M	Emergency room/department (ER/ED)	Outpatient	<24HR	West	A	3.00 < x ≤ 18.00
Hawaii	24858	2016	11	8	M	Other	Outpatient	<24HR	Northeast	QNS	3.00 < x ≤ 18.00
Texas	2028	2016	11	8	M	Other	Inpatient	>24HR	South	QNS	3.00 < x ≤ 18.00
Missouri	22745	2016	11	8	M	Emergency room/department (ER/ED)	Outpatient	<24HR	South	QNS	3.00 < x ≤ 18.00
Georgia	21119	2017	1	8	M	Emergency room/department (ER/ED)	Outpatient	<24HR	West	A	3.00 < x ≤ 18.00
California	24834	2016	11	9	F	Other	Outpatient	<24HR	Northeast	B	3.00 < x ≤ 18.00
Missouri	22745	2016	11	9	F	Other	Outpatient	<24HR	Northeast	B	3.00 < x ≤ 18.00
Massachusetts	20098	2016	12	9	F	ICU (other than PICU)	Inpatient	>24HR	Midwest	QNS	3.00 < x ≤ 18.00
Alaska	2117	2016	12	10	F	Emergency room/department (ER/ED)	Outpatient	<24HR	Northeast	QNS	3.00 < x ≤ 18.00
Pennsylvania	20580	2016	12	10	M	Emergency room/department (ER/ED)	Inpatient	>24HR	Midwest	QNS	3.00 < x ≤ 18.00
Ohio	2083	2017	2	10	F	Other	Outpatient	<24HR	Midwest	QNS	3.00 < x ≤ 18.00
Indiana	31298	2017	3	10	M	Emergency room/department (ER/ED)	Outpatient	<24HR	West	B	3.00 < x ≤ 18.00
Indiana	31298	2017	1	11	M	Emergency room/department (ER/ED)	Outpatient	<24HR	Midwest	B	3.00 < x ≤ 18.00
Alaska	2117	2017	2	11	M	Other	Outpatient	<24HR	Midwest	B	3.00 < x ≤ 18.00
New Mexico	24206	2017	2	11	M	Other	Inpatient	>24HR	Midwest	B	3.00 < x ≤ 18.00
Indiana	31298	2017	1	13	M	Outpatient facility	Outpatient	<24HR	Midwest	A	3.00 < x ≤ 18.00
Tennessee	9629	2017	2	13	M	Other	Outpatient	<24HR	Midwest	A	3.00 < x ≤ 18.00
Connecticut	20201	2017	1	14	F	Emergency room/department (ER/ED)	ER only	<24HR	Midwest	B	3.00 < x ≤ 18.00
Massachusetts	20098	2016	11	16	M	Emergency room/department (ER/ED)	Outpatient	<24HR	Northeast	B	3.00 < x ≤ 18.00
Hawaii	24858	2017	1	17	F	Other	NA	NA	West	A	3.00 < x ≤ 18.00
Tennessee	9629	2016	12	19	F	Other	Inpatient	>24HR	West	QNS	18.00 < x ≤ 60.00
Alaska	2117	2016	11	21	F	Emergency room/department (ER/ED)	Outpatient	<24HR	Northeast	A	18.00 < x ≤ 60.00
Puerto Rico	31520	2016	12	21	M	Other	Outpatient	<24HR	Northeast	QNS	18.00 < x ≤ 60.00
Kansas	4048	2017	2	21	F	Other	Outpatient	<24HR	Midwest	B	18.00 < x ≤ 60.00
Texas	5071	2017	1	23	M	Other	NA	NA	West	QNS	18.00 < x ≤ 60.00
Arizona	8272	2017	1	23	F	Emergency room/department (ER/ED)	Outpatient	<24HR	West	QNS	18.00 < x ≤ 60.00
Arizona	8272	2017	3	24	M	Emergency room/department (ER/ED)	Outpatient	<24HR	South	B	18.00 < x ≤ 60.00
Nebraska	5013	2016	11	28	F	Other	Outpatient	<24HR	Northeast	QNS	18.00 < x ≤ 60.00
Georgia	21119	2016	11	28	F	Other	Inpatient	>24HR	Northeast	B	18.00 < x ≤ 60.00
Nebraska	5013	2017	2	29	F	Other	Outpatient	<24HR	Midwest	B	18.00 < x ≤ 60.00
Texas	5071	2017	1	30	M	Other	Outpatient	<24HR	West	A	18.00 < x ≤ 60.00
California	24834	2016	11	32	F	Other	Outpatient	<24HR	Northeast	B	18.00 < x ≤ 60.00
Missouri	22745	2017	1	33	F	Other	NA	NA	West	QNS	18.00 < x ≤ 60.00
Pennsylvania	20580	2017	1	38	M	Other	Outpatient	<24HR	West	QNS	18.00 < x ≤ 60.00
Alaska	2117	2017	1	38	M	ICU (other than PICU)	Inpatient	>24HR	Midwest	B	18.00 < x ≤ 60.00
Indiana	31298	2016	12	39	F	Other	Outpatient	<24HR	Northeast	A	18.00 < x ≤ 60.00
Puerto Rico	31520	2017	1	39	F	Other	NA	NA	West	QNS	18.00 < x ≤ 60.00
New York	20321	2016	11	43	M	Other	Inpatient	>24HR	Northeast	B	18.00 < x ≤ 60.00
Nebraska	5013	2017	1	44	F	Other	Inpatient	<24HR	Midwest	B	18.00 < x ≤ 60.00
Texas	2028	2016	12	45	M	Other	Inpatient	>24HR	West	QNS	18.00 < x ≤ 60.00
Alaska	2117	2017	2	45	F	Emergency room/department (ER/ED)	Outpatient	<24HR	Midwest	B	18.00 < x ≤ 60.00
New Mexico	24206	2017	2	45	F	Other	Outpatient	<24HR	Midwest	B	18.00 < x ≤ 60.00
Missouri	22745	2016	12	46	F	Emergency room/department (ER/ED)	Outpatient	<24HR	West	A	18.00 < x ≤ 60.00
Indiana	31298	2017	1	46	F	Other	NA	NA	West	A	18.00 < x ≤ 60.00
Ohio	2083	2017	1	46	F	Other	NA	NA	West	B	18.00 < x ≤ 60.00
Connecticut	20201	2017	2	46	F	Emergency room/department (ER/ED)	Outpatient	<24HR	Midwest	B	18.00 < x ≤ 60.00
Washington	25180	2016	11	47	F	Emergency room/department (ER/ED)	Outpatient	<24HR	Northeast	B	18.00 < x ≤ 60.00
Pennsylvania	20580	2016	11	49	M	Other	Outpatient	<24HR	Northeast	B	18.00 < x ≤ 60.00
Missouri	22745	2016	12	49	F	Other	Inpatient	>24HR	West	QNS	18.00 < x ≤ 60.00
Alaska	2117	2017	2	50	F	Other	Inpatient	>24HR	Midwest	B	18.00 < x ≤ 60.00
Georgia	21119	2017	2	51	F	Other	Inpatient	>24HR	Midwest	B	18.00 < x ≤ 60.00
Missouri	22745	2016	12	52	M	Other	Inpatient	>24HR	West	A	18.00 < x ≤ 60.00
Arizona	2099	2017	1	52	M	Outpatient facility	Outpatient	<24HR	Midwest	B	18.00 < x ≤ 60.00
Kansas	4048	2016	12	53	M	Other	Inpatient	>24HR	West	B	18.00 < x ≤ 60.00
Alaska	2117	2017	1	53	M	Outpatient facility	Outpatient	<24HR	Midwest	B	18.00 < x ≤ 60.00
Massachusetts	20098	2017	1	53	F	Other	Outpatient	<24HR	West	QNS	18.00 < x ≤ 60.00
Washington	25180	2017	2	53	F	Other	Inpatient	>24HR	Midwest	QNS	18.00 < x ≤ 60.00
New York	20394	2016	11	54	M	Other	Inpatient	NA	Northeast	B	18.00 < x ≤ 60.00
North Carolina	21013	2016	12	54	F	Other	Inpatient	>24HR	West	A	18.00 < x ≤ 60.00
Ohio	2083	2017	1	54	F	Other	Inpatient	>24HR	West	B	18.00 < x ≤ 60.00
Indiana	31298	2017	1	54	F	Other	Inpatient	>24HR	Midwest	A	18.00 < x ≤ 60.00
New Mexico	24206	2017	2	54	F	Other	Outpatient	<24HR	Midwest	QNS	18.00 < x ≤ 60.00
Nebraska	5013	2017	1	55	M	Other	Inpatient	>24HR	West	B	18.00 < x ≤ 60.00
Alaska	2117	2017	1	55	M	Other	Inpatient	NA	West	QNS	18.00 < x ≤ 60.00
Ohio	2083	2016	11	56	F	Other	Inpatient	NA	Northeast	QNS	18.00 < x ≤ 60.00
Pennsylvania	20580	2016	12	56	M	Emergency room/department (ER/ED)	Outpatient	<24HR	Northeast	A	18.00 < x ≤ 60.00
Ohio	2083	2016	12	57	F	Other	Outpatient	<24HR	Northeast	B	18.00 < x ≤ 60.00
Texas	2028	2017	1	57	F	Other	Inpatient	>24HR	West	B	18.00 < x ≤ 60.00
Pennsylvania	20580	2016	11	58	F	Emergency room/department (ER/ED)	Outpatient	<24HR	Northeast	A	18.00 < x ≤ 60.00
Georgia	21119	2016	12	58	F	Other	Inpatient	>24HR	West	B	18.00 < x ≤ 60.00
Texas	2028	2016	12	58	M	Other	Inpatient	<24HR	West	QNS	18.00 < x ≤ 60.00
Puerto Rico	31520	2017	1	58	F	Other	NA	NA	West	B	18.00 < x ≤ 60.00
Florida	6061	2016	12	59	M	Other	Inpatient	>24HR	West	QNS	18.00 < x ≤ 60.00
Washington	25180	2017	1	59	M	Other	Outpatient	<24HR	West	B	18.00 < x ≤ 60.00
Texas	5071	2017	2	59	F	Other	NA	NA	West	B	18.00 < x ≤ 60.00
Ohio	2083	2016	11	60	F	Other	Outpatient	<24HR	Northeast	QNS	18.00 < x ≤ 60.00
Florida	6061	2017	1	60	F	Other	NA	NA	West	B	18.00 < x ≤ 60.00
Florida	6061	2017	1	60	F	Other	NA	NA	West	QNS	18.00 < x ≤ 60.00
Hawaii	24858	2017	1	60	F	ICU (other than PICU)	Inpatient	>24HR	Midwest	B	18.00 < x ≤ 60.00
Pennsylvania	20580	2017	2	60	M	Other	Inpatient	>24HR	Midwest	QNS	18.00 < x ≤ 60.00
Ohio	2083	2016	11	61	F	Outpatient facility	Outpatient	<24HR	Northeast	B	60.00 < x
Hawaii	24858	2016	11	62	M	Other	Inpatient	>24HR	Northeast	B	60.00 < x
Tennessee	9629	2017	1	62	F	Emergency room/department (ER/ED)	Outpatient	<24HR	West	QNS	60.00 < x
North Carolina	21013	2016	12	63	F	Other	Inpatient	>24HR	West	A	60.00 < x
Pennsylvania	20580	2017	2	63	F	Other	NA	NA	West	B	60.00 < x
Texas	5071	2017	1	64	M	Other	Outpatient	<24HR	West	B	60.00 < x
New York	20394	2017	1	64	M	ICU (other than PICU)	Inpatient	>24HR	Midwest	B	60.00 < x
New Mexico	24206	2017	1	64	M	Other	NA	NA	West	B	60.00 < x
Nebraska	5013	2017	2	64	M	Other	NA	NA	West	QNS	60.00 < x
Texas	5071	2016	11	65	M	Other	Outpatient	<24HR	Northeast	B	60.00 < x
Nebraska	5013	2017	1	65	F	Other	Inpatient	>24HR	West	B	60.00 < x
Indiana	31298	2017	2	65	F	Other	Inpatient	>24HR	Midwest	B	60.00 < x
Arizona	8272	2017	2	65	M	Other	Inpatient	>24HR	Midwest	B	60.00 < x
New York	20321	2017	3	65	M	Other	Inpatient	>24HR	West	A	60.00 < x
New York	20394	2016	12	66	M	Other	Outpatient	<24HR	Northeast	QNS	60.00 < x
Massachusetts	20098	2016	12	66	F	Other	Inpatient	>24HR	West	B	60.00 < x
Georgia	21119	2016	12	66	F	ICU (other than PICU)	Inpatient	>24HR	West	B	60.00 < x
Texas	5071	2017	2	66	M	Other	NA	NA	West	A	60.00 < x
New York	20321	2017	2	66	F	ICU (other than PICU)	Inpatient	>24HR	Midwest	A	60.00 < x
Pennsylvania	20580	2017	1	67	F	Other	Inpatient	>24HR	West	B	60.00 < x
New York	20321	2017	1	67	M	Other	NA	NA	West	A	60.00 < x
Hawaii	24858	2017	1	67	M	Other	NA	NA	West	A	60.00 < x
New York	20394	2016	12	68	F	Other	Inpatient	>24HR	West	QNS	60.00 < x
California	24834	2016	11	69	F	Emergency room/department (ER/ED)	Outpatient	<24HR	Northeast	QNS	60.00 < x
Puerto Rico	31520	2017	1	69	F	Other	NA	NA	West	QNS	60.00 < x
Kansas	4048	2017	2	69	F	Other	NA	NA	West	B	60.00 < x
Pennsylvania	20580	2016	12	70	F	Other	Outpatient	<24HR	Northeast	B	60.00 < x
Hawaii	24858	2017	1	70	F	Other	Inpatient	>24HR	West	B	60.00 < x
Indiana	31298	2017	2	70	F	Other	NA	NA	West	QNS	60.00 < x
Massachusetts	20098	2017	1	71	M	ICU (other than PICU)	Inpatient	>24HR	Midwest	B	60.00 < x
Kansas	4048	2017	2	71	F	Other	NA	NA	West	B	60.00 < x
Arizona	8272	2016	12	72	M	Other	Inpatient	>24HR	Northeast	B	60.00 < x
Washington	25180	2017	2	72	M	Other	Inpatient	>24HR	Midwest	B	60.00 < x
Indiana	31298	2017	3	72	M	Other	Inpatient	>24HR	South	B	60.00 < x
Texas	5071	2016	12	73	M	Emergency room/department (ER/ED)	Outpatient	<24HR	Northeast	QNS	60.00 < x
North Carolina	21013	2016	12	73	M	Other	Inpatient	>24HR	West	B	60.00 < x
Kansas	4048	2017	1	73	F	Other	NA	NA	West	QNS	60.00 < x
North Carolina	21013	2017	2	73	M	Other	NA	NA	West	B	60.00 < x
Georgia	21119	2017	2	73	M	Other	NA	NA	West	A	60.00 < x
Kansas	4048	2017	2	73	F	Other	NA	NA	West	QNS	60.00 < x
Washington	25180	2017	2	73	M	Other	Inpatient	>24HR	Midwest	A	60.00 < x
New Mexico	24206	2017	2	73	F	Other	Inpatient	>24HR	Midwest	B	60.00 < x
Georgia	21119	2017	1	74	F	ICU (other than PICU)	Inpatient	>24HR	Midwest	B	60.00 < x
Massachusetts	20098	2017	2	74	F	Other	Inpatient	>24HR	Midwest	B	60.00 < x
Missouri	22745	2017	2	74	M	Other	Inpatient	>24HR	Midwest	QNS	60.00 < x
Indiana	31298	2016	11	75	M	Other	Outpatient	<24HR	Northeast	QNS	60.00 < x
California	24834	2017	1	75	M	Other	Inpatient	>24HR	Midwest	B	60.00 < x
Nebraska	5013	2017	2	75	F	Other	NA	NA	West	B	60.00 < x
Texas	5071	2016	11	76	F	Emergency room/department (ER/ED)	Outpatient	<24HR	Northeast	QNS	60.00 < x
Texas	2028	2017	1	76	F	Other	Inpatient	>24HR	Midwest	B	60.00 < x
Missouri	22745	2017	2	76	M	Other	NA	NA	West	B	60.00 < x
Nebraska	5013	2017	2	76	M	Other	NA	NA	West	B	60.00 < x
New York	20394	2017	2	76	M	Other	Outpatient	<24HR	Midwest	A	60.00 < x
Nebraska	5013	2017	2	77	M	Other	NA	NA	West	B	60.00 < x
New York	20321	2016	11	78	F	Emergency room/department (ER/ED)	Outpatient	<24HR	Northeast	B	60.00 < x
Maryland	20747	2016	11	78	F	Other	Outpatient	<24HR	Northeast	B	60.00 < x
Pennsylvania	20580	2016	12	79	F	Other	Inpatient	>24HR	Northeast	B	60.00 < x
Kansas	4048	2017	2	79	M	Other	Outpatient	<24HR	Midwest	B	60.00 < x
Texas	5071	2016	11	80	M	Emergency room/department (ER/ED)	Inpatient	>24HR	Northeast	A	60.00 < x
Alaska	2117	2017	2	80	M	Other	Inpatient	>24HR	Midwest	A	60.00 < x
Maryland	20747	2017	2	80	M	ICU (other than PICU)	Inpatient	>24HR	Midwest	QNS	60.00 < x
Ohio	2083	2017	2	81	F	Other	Inpatient	>24HR	Midwest	A	60.00 < x
Hawaii	24858	2016	11	82	M	Other	Inpatient	>24HR	Northeast	QNS	60.00 < x
Ohio	2083	2017	2	82	F	Emergency room/department (ER/ED)	Outpatient	<24HR	Midwest	B	60.00 < x
Georgia	21119	2016	11	83	F	ICU (other than PICU)	Inpatient	>24HR	Northeast	QNS	60.00 < x
California	24834	2016	11	83	F	Emergency room/department (ER/ED)	Outpatient	<24HR	Northeast	B	60.00 < x
Ohio	2083	2017	2	84	F	Other	Outpatient	<24HR	Midwest	B	60.00 < x
Florida	6061	2016	12	87	M	Other	Inpatient	>24HR	West	QNS	60.00 < x
Massachusetts	20098	2016	11	88	F	Outpatient facility	Outpatient	<24HR	Northeast	A	60.00 < x
New York	20394	2016	11	89	M	Emergency room/department (ER/ED)	Inpatient	>24HR	Northeast	QNS	60.00 < x
Maryland	20747	2016	12	89	F	Other	Inpatient	>24HR	Northeast	B	60.00 < x
Missouri	22745	2017	1	89	F	Other	NA	NA	West	B	60.00 < x
Puerto Rico	31520	2016	11	90	M	Outpatient facility	Outpatient	<24HR	Northeast	A	60.00 < x
Kansas	4048	2017	2	90	M	Other	Inpatient	>24HR	Midwest	B	60.00 < x
Texas	2028	2016	11	92	M	Emergency room/department (ER/ED)	Inpatient	>24HR	Northeast	B	60.00 < x
New York	20321	2016	12	92	F	Emergency room/department (ER/ED)	Outpatient	<24HR	Northeast	B	60.00 < x
California	24834	2017	1	94	M	ICU (other than PICU)	Inpatient	>24HR	Midwest	QNS	60.00 < x
Maryland	20747	2017	2	94	F	Other	Inpatient	>24HR	Midwest	A	60.00 < x
Massachusetts	20098	2016	11	96	M	Emergency room/department (ER/ED)	Outpatient	<24HR	Northeast	B	60.00 < x
Connecticut	20201	2017	1	97	F	Other	NA	NA	West	A	60.00 < x
New York	20394	2017	2	97	F	Other	Inpatient	>24HR	Midwest	A	60.00 < x
